# Supplementary material for: A tree-ring reconstruction of the South Asian summer monsoon index over the past millennium
Source: Sci Rep. 2014 Oct 23;4:6739. doi: 10.1038/srep06739 (PMC4206867; doi:10.1038/srep06739)
Supplement: Supplementary Information — Dataset 1 [file srep06739-s2.xls]

## Sheet: SASMI
				N > 1.5	N < -1.5								N > 1.5	N < -1.5
			896-1658	43	52							1659-2000	17	28
	SASMI reconstruction
Year	EARLY								Year	LATE
896	0.129644		Early period ranking						896			Late period ranking
897	0.121892		Rank	High	Value	Low	Value		897			Rank	High	Value	Low	Value
898	0.548102		1	1161	3.32883	1480	-3.06231		898			1	1800	2.72627	1979	-3.1612
899	-0.273312		2	1605	2.683	1476	-2.86778		899			2	1890	2.37026	1987	-3.09078
900	-0.470943		3	1167	2.43283	1344	-2.86203		900			3	1894	2.3612	1877	-2.57507
901	0.156745		4	1577	2.41727	1455	-2.59344		901			4	1893	2.25419	1966	-2.40209
902	-0.242364		5	1316	2.39683	961	-2.53229		902			5	1730	2.20011	1902	-2.39528
903	0.0443789		6	1066	2.26356	1651	-2.51236		903			6	1785	2.18285	1976	-2.18086
904	-0.734431		7	1576	2.24542	1495	-2.45707		904			7	1801	2.11336	1931	-2.1344
905	0.129644		8	1610	2.23732	1653	-2.43123		905			8	1879	1.90794	1983	-2.06762
906	-0.428339		9	1155	2.23227	1084	-2.30566		906			9	1871	1.82662	1663	-2.06329
907	-0.416683		10	953	2.22584	1481	-2.2545		907			10	1880	1.773	1915	-1.97261
908	-1.5791		11	1163	2.224	982	-2.24945		908			11	1875	1.67695	1914	-1.92165
909	-2.23394		12	1169	2.21504	1271	-2.24273		909			12	1735	1.59955	1980	-1.90023
910	-1.66052		13	1325	2.18289	909	-2.23394		910			13	1886	1.59748	1885	-1.89971
911	-0.932062		14	1184	2.18128	1602	-2.20788		911			14	1887	1.58697	1701	-1.8843
912	-0.637568		15	1321	2.17698	1492	-2.19014		912			15	1862	1.57756	1992	-1.79507
913	0.121892		16	1328	2.12013	1112	-2.17888		913			16	1960	1.51096	1748	-1.77129
914	-0.288814		17	1241	2.08723	1474	-2.11773		914			17	1948	1.50022	1926	-1.75432
915	-0.095088		18	1158	2.0603	1468	-2.11762		915			18			1941	-1.71963
916	0.439583		19	967	1.96235	1456	-2.0869		916			19			1982	-1.70965
917	-0.288814		20	1575	1.9604	1200	-2.03057		917			20			1905	-1.70157
918	-0.397333		21	1157	1.92962	1119	-2.00939		918			21			1699	-1.68177
919	-0.215205		22	936	1.90815	1436	-2.00324		919			22			1968	-1.67987
920	-1.54425		23	1606	1.8462	1473	-1.97241		920			23			1920	-1.66902
921	0.114141		24	1535	1.82926	1459	-1.92142		921			24			1821	-1.65563
922	-0.126093		25	1282	1.82731	1484	-1.91499		922			25			1986	-1.64806
923	-0.0640826		26	1002	1.81031	1055	-1.90156		923			26			1991	-1.59808
924	0.86585		27	1283	1.79567	1419	-1.89088		924			27			1864	-1.58665
925	0.86585		28	1658	1.77241	1073	-1.87514		925			28			1965	-1.57367
926	-0.978513		29	971	1.75312	1108	-1.86234		926
927	-1.36212		30	1267	1.74112	1438	-1.83564		927
928	-0.575557		31	1367	1.72837	1470	-1.79108		928
929	0.249761		32	1252	1.70977	1471	-1.78672		929
930	0.896798		33	1164	1.65132	1034	-1.76358		930
931	-1.5636		34	1186	1.64897	1110	-1.75439		931
932	0.939459		35	1166	1.6233	1466	-1.75313		932
933	0.602362		36	1366	1.6078	1603	-1.70289		933
934	0.307868		37	1140	1.59815	1472	-1.68119		934
935	-0.230708		38	1521	1.56858	910	-1.66052		935
936	1.90815		39	1574	1.55101	1017	-1.60488		936
937	-0.16485		40	1125	1.53689	1453	-1.60086		937
938	0.218756		41	1223	1.52885	908	-1.5791		938
939	0.063786		42	1320	1.50818	1008	-1.57634		939
940	-0.594964		43	1171	1.50617	1600	-1.57428		940
941	0.179999		44			931	-1.5636		941
942	1.14094		45			1086	-1.56055		942
943	-0.560054		46			1482	-1.55986		943
944	0.796088		47			1457	-1.54987		944
945	-1.42413		48			920	-1.54425		945
946	-1.28466		49			1209	-1.53839		946
947	0.5597		50			1444	-1.5354		947
948	-0.00988054		51			1032	-1.5079		948
949	1.43153		52			1343	-1.50469		949
950	1.02082								950
951	0.253608								951
952	-0.501948								952
953	2.22584								953
954	0.168401								954
955	0.598457								955
956	0.892951								956
957	-0.94366								957
958	0.292365								958
959	0.846443								959
960	0.110237								960
961	-2.53229								961
962	0.497747								962
963	0.0366276								963
964	1.2494								964
965	1.47028								965
966	0.943306								966
967	1.96235								967
968	0.470589								968
969	-0.31982								969
970	1.46644								970
971	1.75312								971
972	0.0986384								972
973	1.14869								973
974	1.44318								974
975	-0.246211								975
976	0.34272								976
977	0.0443789								977
978	0.590706								978
979	0.338873								979
980	0.51325								980
981	-0.986264								981
982	-2.24945								982
983	0.74958								983
984	0.629463								984
985	0.0560347								985
986	1.11384								986
987	0.51325								987
988	1.2649								988
989	0.273015								989
990	-0.385735								990
991	-0.680172								991
992	0.772834								992
993	1.19129								993
994	1.03242								994
995	-0.327571								995
996	0.602362								996
997	0.431832								997
998	1.44703								998
999	-0.0176319								999
1000	0.064475								1000
1001	0.419028								1001
1002	1.81031								1002
1003	0.274795								1003
1004	-0.581069								1004
1005	-0.481565								1005
1006	-0.189655								1006
1007	-0.994245								1007
1008	-1.57634								1008
1009	-1.18941								1009
1010	-0.823026								1010
1011	-1.49383								1011
1012	-1.32434								1012
1013	-1.12653								1013
1014	-1.33898								1014
1015	-0.175989								1015
1016	-0.313045								1016
1017	-1.60488								1017
1018	-0.660133								1018
1019	0.174372								1019
1020	-0.824576								1020
1021	-0.906741								1021
1022	-1.33513								1022
1023	-0.195052								1023
1024	-0.28491								1024
1025	-0.729723								1025
1026	-1.32336								1026
1027	-0.820328								1027
1028	-0.871257								1028
1029	-0.984829								1029
1030	-1.02628								1030
1031	-1.43906								1031
1032	-1.5079								1032
1033	-1.1886								1033
1034	-1.76358								1034
1035	-0.731675								1035
1036	-1.31027								1036
1037	-1.05367								1037
1038	-1.17896								1038
1039	-0.435516								1039
1040	-0.951469								1040
1041	-1.30292								1041
1042	0.254929								1042
1043	-0.186209								1043
1044	-0.190458								1044
1045	-1.26594								1045
1046	-0.379764								1046
1047	-0.4172								1047
1048	0.204631								1048
1049	0.280422								1049
1050	-0.215837								1050
1051	-1.22047								1051
1052	-0.211416								1052
1053	-0.159912								1053
1054	-1.27415								1054
1055	-1.90156								1055
1056	-0.751542								1056
1057	0.414319								1057
1058	0.372232								1058
1059	0.115232								1059
1060	1.00331								1060
1061	-0.494311								1061
1062	1.33455								1062
1063	-0.345198								1063
1064	0.237818								1064
1065	0.16329								1065
1066	2.26356								1066
1067	-1.01549								1067
1068	0.364022								1068
1069	-0.8116								1069
1070	1.07244								1070
1071	1.20777								1071
1072	0.649731								1072
1073	-1.87514								1073
1074	0.083997								1074
1075	-0.516245								1075
1076	-1.3887								1076
1077	0.218239								1077
1078	-0.633319								1078
1079	0.553959								1079
1080	0.36718								1080
1081	0.664545								1081
1082	-0.0740158								1082
1083	0.0284743								1083
1084	-2.30566								1084
1085	1.1879								1085
1086	-1.56055								1086
1087	-1.08812								1087
1088	0.698249								1088
1089	-1.12286								1089
1090	1.00939								1090
1091	0.564409								1091
1092	-0.0216511								1092
1093	-0.268259								1093
1094	0.095825								1094
1095	-0.195052								1095
1096	0.604084								1096
1097	0.685961								1097
1098	-0.236163								1098
1099	-0.190688								1099
1100	-0.74758								1100
1101	-1.00383								1101
1102	-0.353466								1102
1103	-0.953536								1103
1104	0.0953082								1104
1105	0.610974								1105
1106	0.532829								1106
1107	0.678325								1107
1108	-1.86234								1108
1109	-0.965766								1109
1110	-1.75439								1110
1111	-0.603347								1111
1112	-2.17888								1112
1113	-0.501029								1113
1114	0.610859								1114
1115	-0.936483								1115
1116	-0.310518								1116
1117	-0.430176								1117
1118	0.155252								1118
1119	-2.00939								1119
1120	-0.226976								1120
1121	-0.848749								1121
1122	-0.381256								1122
1123	-0.779274								1123
1124	-0.645319								1124
1125	1.53689								1125
1126	0.133548								1126
1127	-0.453373								1127
1128	-0.798279								1128
1129	-0.433621								1129
1130	-0.78071								1130
1131	-0.0287709								1131
1132	-0.115586								1132
1133	0.0845711								1133
1134	0.8883								1134
1135	0.706746								1135
1136	-0.0926191								1136
1137	1.14266								1137
1138	0.519393								1138
1139	1.14898								1139
1140	1.59815								1140
1141	0.519049								1141
1142	-0.350596								1142
1143	0.124706								1143
1144	-0.761877								1144
1145	-0.964732								1145
1146	-0.599787								1146
1147	1.0834								1147
1148	0.976149								1148
1149	1.14599								1149
1150	0.448196								1150
1151	0.705943								1151
1152	-1.41822								1152
1153	1.36716								1153
1154	0.713866								1154
1155	2.23227								1155
1156	1.38835								1156
1157	1.92962								1157
1158	2.0603								1158
1159	0.954273								1159
1160	0.148304								1160
1161	3.32883								1161
1162	-0.228928								1162
1163	2.224								1163
1164	1.65132								1164
1165	0.387448								1165
1166	1.6233								1166
1167	2.43283								1167
1168	0.96524								1168
1169	2.21504								1169
1170	0.518991								1170
1171	1.50617								1171
1172	-1.14278								1172
1173	1.26278								1173
1174	0.686363								1174
1175	1.40569								1175
1176	0.516637								1176
1177	0.835763								1177
1178	0.341629								1178
1179	0.55327								1179
1180	-0.0901501								1180
1181	-0.697627								1181
1182	0.0292781								1182
1183	0.303504								1183
1184	2.18128								1184
1185	0.871649								1185
1186	1.64897								1186
1187	1.02323								1187
1188	1.29401								1188
1189	0.776279								1189
1190	0.717828								1190
1191	-0.754068								1191
1192	-0.170592								1192
1193	-1.47311								1193
1194	-0.807983								1194
1195	-0.547824								1195
1196	0.192516								1196
1197	-0.776977								1197
1198	-0.8623								1198
1199	-0.252354								1199
1200	-2.03057								1200
1201	-1.0051								1201
1202	0.448138								1202
1203	-1.06475								1203
1204	-0.0803317								1204
1205	0.650879								1205
1206	-0.200736								1206
1207	-1.07813								1207
1208	-0.399286								1208
1209	-1.53839								1209
1210	-1.22254								1210
1211	0.458761								1211
1212	0.839553								1212
1213	0.669884								1213
1214	1.04562								1214
1215	-0.0484076								1215
1216	0.951976								1216
1217	0.425918								1217
1218	-0.0569628								1218
1219	0.73758								1219
1220	-1.39433								1220
1221	-0.402616								1221
1222	1.24894								1222
1223	1.52885								1223
1224	-0.779676								1224
1225	-1.09915								1225
1226	0.204401								1226
1227	0.086064								1227
1228	0.796375								1228
1229	0.0534509								1229
1230	1.2386								1230
1231	-0.176104								1231
1232	0.912358								1232
1233	0.966216								1233
1234	0.51279								1234
1235	0.583816								1235
1236	-0.0849825								1236
1237	0.880262								1237
1238	1.31066								1238
1239	0.964838								1239
1240	0.290642								1240
1241	2.08723								1241
1242	-0.814988								1242
1243	0.860108								1243
1244	0.802576								1244
1245	1.30004								1245
1246	0.845352								1246
1247	1.26674								1247
1248	1.27162								1248
1249	0.61729								1249
1250	0.473115								1250
1251	0.109146								1251
1252	1.70977								1252
1253	1.15983								1253
1254	0.870845								1254
1255	-0.334289								1255
1256	0.44699								1256
1257	0.136075								1257
1258	-1.21427								1258
1259	-1.0616								1259
1260	-0.565394								1260
1261	0.220134								1261
1262	0.385496								1262
1263	1.0319								1263
1264	1.30217								1264
1265	-0.132352								1265
1266	1.06084								1266
1267	1.74112								1267
1268	0.84828								1268
1269	-0.0762551								1269
1270	0.799533								1270
1271	-2.24273								1271
1272	0.61063								1272
1273	-0.284451								1273
1274	1.43135								1274
1275	0.917181								1275
1276	-0.0508192								1276
1277	1.31445								1277
1278	1.27908								1278
1279	0.141644								1279
1280	0.362931								1280
1281	0.453937								1281
1282	1.82731								1282
1283	1.79567								1283
1284	1.20209								1284
1285	-0.420358								1285
1286	-0.447574								1286
1287	-0.530886								1287
1288	0.325265								1288
1289	-0.281637								1289
1290	-0.627118								1290
1291	-0.167951								1291
1292	0.791839								1292
1293	-1.20812								1293
1294	0.0583314								1294
1295	-0.79248								1295
1296	0.0494317								1296
1297	0.978044								1297
1298	-1.01032								1298
1299	0.263025								1299
1300	0.870845								1300
1301	-1.14456								1301
1302	-1.20577								1302
1303	0.451583								1303
1304	-1.01813								1304
1305	-0.186841								1305
1306	0.0233642								1306
1307	-0.143261								1307
1308	-0.78025								1308
1309	-0.460435								1309
1310	0.75825								1310
1311	-0.222153								1311
1312	1.28035								1312
1313	0.287082								1313
1314	1.14943								1314
1315	0.823189								1315
1316	2.39683								1316
1317	0.842481								1317
1318	1.37118								1318
1319	-0.690277								1319
1320	1.50818								1320
1321	2.17698								1321
1322	1.24762								1322
1323	0.974484								1323
1324	1.27426								1324
1325	2.18289								1325
1326	0.811131								1326
1327	1.08742								1327
1328	2.12013								1328
1329	-0.27957								1329
1330	0.206583								1330
1331	0.912186								1331
1332	-0.980522								1332
1333	1.24371								1333
1334	0.955996								1334
1335	0.026235								1335
1336	0.743666								1336
1337	-0.340375								1337
1338	0.734881								1338
1339	0.541212								1339
1340	0.0539676								1340
1341	-1.17069								1341
1342	-0.0691353								1342
1343	-1.50469								1343
1344	-2.86203								1344
1345	-0.507747								1345
1346	0.188784								1346
1347	-0.92787								1347
1348	-0.528819								1348
1349	-1.13503								1349
1350	-0.0466277								1350
1351	-0.432358								1351
1352	-0.43942								1352
1353	-0.486732								1353
1354	-0.348414								1354
1355	-1.02238								1355
1356	-0.509527								1356
1357	0.232938								1357
1358	-0.29358								1358
1359	0.898004								1359
1360	0.0513264								1360
1361	0.870214								1361
1362	0.246948								1362
1363	0.764681								1363
1364	0.429994								1364
1365	1.15833								1365
1366	1.6078								1366
1367	1.72837								1367
1368	0.414779								1368
1369	-0.58216								1369
1370	-0.945957								1370
1371	0.658458								1371
1372	-0.145788								1372
1373	0.821237								1373
1374	0.838864								1374
1375	-0.159281								1375
1376	-0.810222								1376
1377	0.464732								1377
1378	0.45589								1378
1379	-0.924885								1379
1380	-0.657147								1380
1381	1.30618								1381
1382	0.230928								1382
1383	0.123845								1383
1384	0.383486								1384
1385	-0.13195								1385
1386	0.49545								1386
1387	1.07778								1387
1388	1.04936								1388
1389	0.612352								1389
1390	-0.523767								1390
1391	0.849773								1391
1392	-0.571136								1392
1393	0.0274982								1393
1394	0.81584								1394
1395	-0.497814								1395
1396	-0.23266								1396
1397	-0.448033								1397
1398	0.344442								1398
1399	-0.398022								1399
1400	0.0977771								1400
1401	-0.896348								1401
1402	0.0948489								1402
1403	-1.41529								1403
1404	0.611089								1404
1405	0.248785								1405
1406	0.0126845								1406
1407	0.683837								1407
1408	0.762499								1408
1409	1.23016								1409
1410	-0.147223								1410
1411	-0.787427								1411
1412	0.465708								1412
1413	1.13049								1413
1414	0.541269								1414
1415	-0.391592								1415
1416	0.175807								1416
1417	-0.268374								1417
1418	-0.287953								1418
1419	-1.89088								1419
1420	-0.432014								1420
1421	-1.24125								1421
1422	-0.579117								1422
1423	-0.666334								1423
1424	0.0696426								1424
1425	0.787303								1425
1426	-0.165252								1426
1427	0.415123								1427
1428	-0.763714								1428
1429	-1.10414								1429
1430	-1.1847								1430
1431	-0.84117								1431
1432	-0.139299								1432
1433	-0.329696								1433
1434	0.0093543								1434
1435	-0.727484								1435
1436	-2.00324								1436
1437	-0.731216								1437
1438	-1.83564								1438
1439	-0.115069								1439
1440	-0.449124								1440
1441	-1.13463								1441
1442	-0.254651								1442
1443	-0.513661								1443
1444	-1.5354								1444
1445	-0.502752								1445
1446	-0.757283								1446
1447	-1.34501								1447
1448	-0.204985								1448
1449	-0.306097								1449
1450	-1.04506								1450
1451	-1.42798								1451
1452	0.340194								1452
1453	-1.60086								1453
1454	-1.24252								1454
1455	-2.59344								1455
1456	-2.0869								1456
1457	-1.54987								1457
1458	-0.628094								1458
1459	-1.92142								1459
1460	-0.890434								1460
1461	-0.111165								1461
1462	0.596103								1462
1463	-0.647501								1463
1464	-0.4172								1464
1465	-0.816366								1465
1466	-1.75313								1466
1467	-0.911621								1467
1468	-2.11762								1468
1469	-1.08611								1469
1470	-1.79108								1470
1471	-1.78672								1471
1472	-1.68119								1472
1473	-1.97241								1473
1474	-2.11773								1474
1475	-1.04822								1475
1476	-2.86778								1476
1477	-1.0856								1477
1478	-1.28449								1478
1479	-0.563844								1479
1480	-3.06231								1480
1481	-2.2545								1481
1482	-1.55986								1482
1483	-0.676784								1483
1484	-1.91499								1484
1485	-0.852137								1485
1486	-1.12946								1486
1487	0.0319768								1487
1488	-0.695617								1488
1489	1.09902								1489
1490	-0.541509								1490
1491	-0.369888								1491
1492	-2.19014								1492
1493	-0.253101								1493
1494	-1.06803								1494
1495	-2.45707								1495
1496	-1.33978								1496
1497	-0.812863								1497
1498	-0.463823								1498
1499	-0.900597								1499
1500	-0.178803								1500
1501	0.310222								1501
1502	-0.489374								1502
1503	-0.405085								1503
1504	-0.202459								1504
1505	-0.629013								1505
1506	0.371716								1506
1507	0.41231								1507
1508	0.312461								1508
1509	-0.565279								1509
1510	-0.850644								1510
1511	-0.490981								1511
1512	1.29711								1512
1513	0.38986								1513
1514	0.0216416								1514
1515	-0.333485								1515
1516	-0.31115								1516
1517	0.980685								1517
1518	0.754173								1518
1519	-0.548112								1519
1520	0.346395								1520
1521	1.56858								1521
1522	0.921201								1522
1523	0.802978								1523
1524	-0.545815								1524
1525	0.0889349								1525
1526	0.0791739								1526
1527	-0.393773								1527
1528	-1.18447								1528
1529	0.361955								1529
1530	0.689636								1530
1531	0.694057								1531
1532	-0.748556								1532
1533	-0.38608								1533
1534	0.868951								1534
1535	1.82926								1535
1536	1.32197								1536
1537	0.413745								1537
1538	-0.739828								1538
1539	-1.08359								1539
1540	0.664659								1540
1541	0.790691								1541
1542	-0.151587								1542
1543	0.793045								1543
1544	0.338012								1544
1545	0.829792								1545
1546	0.922234								1546
1547	-0.19132								1547
1548	-0.770317								1548
1549	-0.521355								1549
1550	0.686708								1550
1551	0.833294								1551
1552	0.527432								1552
1553	0.884626								1553
1554	-0.752632								1554
1555	0.994637								1555
1556	0.899726								1556
1557	0.99102								1557
1558	-0.918109								1558
1559	0.535183								1559
1560	-0.315399								1560
1561	1.26312								1561
1562	1.32031								1562
1563	-0.501833								1563
1564	1.11108								1564
1565	0.411104								1565
1566	0.934694								1566
1567	0.583988								1567
1568	0.952034								1568
1569	-0.0360629								1569
1570	0.438779								1570
1571	1.08295								1571
1572	-0.407037								1572
1573	0.213875								1573
1574	1.55101								1574
1575	1.9604								1575
1576	2.24542								1576
1577	2.41727								1577
1578	0.978273								1578
1579	1.21259								1579
1580	0.543222								1580
1581	-0.492187								1581
1582	1.22729								1582
1583	1.30969								1583
1584	-0.629644								1584
1585	0.294604								1585
1586	0.181836								1586
1587	-0.06414								1587
1588	-1.37906								1588
1589	0.242871								1589
1590	-0.21911								1590
1591	-0.334174								1591
1592	1.26174								1592
1593	-0.673511								1593
1594	0.626821								1594
1595	0.192688								1595
1596	1.35895								1596
1597	1.00779								1597
1598	0.269742								1598
1599	0.626132								1599
1600	-1.57428								1600
1601	-0.956866								1601
1602	-2.20788								1602
1603	-1.70289								1603
1604	-0.981383								1604
1605	2.683								1605
1606	1.8462								1606
1607	0.922751								1607
1608	0.344385								1608
1609	0.930445								1609
1610	2.23732								1610
1611	1.02536								1611
1612	0.907363								1612
1613	0.139749								1613
1614	0.177243								1614
1615	0.626305								1615
1616	0.662248								1616
1617	-1.14112								1617
1618	0.844778								1618
1619	0.0279001								1619
1620	-0.652152								1620
1621	-0.753379								1621
1622	1.08754								1622
1623	-0.543805								1623
1624	0.962713								1624
1625	1.06078								1625
1626	0.697789								1626
1627	-0.940158								1627
1628	-1.11097								1628
1629	-0.401525								1629
1630	-0.156927								1630
1631	0.592084								1631
1632	-0.588361								1632
1633	-0.425525								1633
1634	-0.612936								1634
1635	-0.237081								1635
1636	0.846328								1636
1637	1.12865								1637
1638	0.0516709								1638
1639	-1.11815								1639
1640	0.59461								1640
1641	-0.742125								1641
1642	0.545346								1642
1643	0.314987								1643
1644	-0.274517								1644
1645	-0.851965								1645
1646	-0.992695								1646
1647	-1.2234								1647
1648	-1.00165								1648
1649	-0.25046								1649
1650	-1.19469								1650
1651	-2.51236								1651
1652	-0.737474								1652
1653	-2.43123								1653
1654	0.470244								1654
1655	-0.544667								1655
1656	-1.11672								1656
1657	0.392558								1657
1658	1.77241								1658
1659									1659	-0.725904
1660									1660	-0.984365
1661									1661	-0.355643
1662									1662	1.30565
1663									1663	-2.06329
1664									1664	0.736208
1665									1665	-0.454687
1666									1666	0.808413
1667									1667	0.161683
1668									1668	0.18731
1669									1669	-1.34822
1670									1670	0.112854
1671									1671	0.350363
1672									1672	-0.769193
1673									1673	1.05273
1674									1674	0.694709
1675									1675	0.506144
1676									1676	-0.489087
1677									1677	-0.00442943
1678									1678	0.0710657
1679									1679	1.49266
1680									1680	-0.1119
1681									1681	-0.17741
1682									1682	-0.131409
1683									1683	1.38005
1684									1684	0.893951
1685									1685	1.05244
1686									1686	-0.116402
1687									1687	-0.419653
1688									1688	0.124974
1689									1689	-0.477948
1690									1690	0.503835
1691									1691	1.45116
1692									1692	0.220902
1693									1693	-0.0773272
1694									1694	-0.781198
1695									1695	-0.538667
1696									1696	-0.188665
1697									1697	0.409235
1698									1698	0.216342
1699									1699	-1.68177
1700									1700	-0.670495
1701									1701	-1.8843
1702									1702	-0.711244
1703									1703	-1.1293
1704									1704	1.01308
1705									1705	0.727665
1706									1706	0.720104
1707									1707	0.641146
1708									1708	-1.1626
1709									1709	-0.524584
1710									1710	0.382108
1711									1711	0.496678
1712									1712	-0.0464481
1713									1713	-0.984943
1714									1714	0.282429
1715									1715	1.15795
1716									1716	1.01643
1717									1717	-0.095797
1718									1718	1.33411
1719									1719	-0.139085
1720									1720	0.420433
1721									1721	-0.936171
1722									1722	-0.546517
1723									1723	-0.823332
1724									1724	0.454429
1725									1725	-1.1929
1726									1726	-1.05045
1727									1727	-0.781948
1728									1728	-0.568623
1729									1729	-0.795628
1730									1730	2.20011
1731									1731	-0.440662
1732									1732	0.0109813
1733									1733	0.288085
1734									1734	-0.283958
1735									1735	1.59955
1736									1736	0.740075
1737									1737	-0.267219
1738									1738	1.28487
1739									1739	-0.029075
1740									1740	0.67318
1741									1741	0.831269
1742									1742	0.373912
1743									1743	1.39569
1744									1744	0.897472
1745									1745	0.27481
1746									1746	0.142809
1747									1747	-0.900847
1748									1748	-1.77129
1749									1749	-0.895653
1750									1750	-0.702298
1751									1751	0.501411
1752									1752	0.148696
1753									1753	1.24967
1754									1754	1.18243
1755									1755	-0.00327507
1756									1756	1.02549
1757									1757	0.434054
1758									1758	-0.825814
1759									1759	-0.511771
1760									1760	0.349613
1761									1761	-0.500227
1762									1762	0.227885
1763									1763	-0.94252
1764									1764	0.291952
1765									1765	0.74602
1766									1766	0.390996
1767									1767	0.818802
1768									1768	0.209935
1769									1769	0.656326
1770									1770	-1.46643
1771									1771	0.397634
1772									1772	0.192158
1773									1773	-0.0918145
1774									1774	0.225404
1775									1775	1.27195
1776									1776	-0.0075462
1777									1777	-1.14973
1778									1778	0.270366
1779									1779	-0.546978
1780									1780	0.855684
1781									1781	-0.431831
1782									1782	-0.561293
1783									1783	-0.925378
1784									1784	0.178594
1785									1785	2.18285
1786									1786	-0.0752494
1787									1787	0.117702
1788									1788	0.836752
1789									1789	0.203528
1790									1790	-0.40049
1791									1791	0.727261
1792									1792	-1.22095
1793									1793	-0.961394
1794									1794	-0.0500844
1795									1795	-0.369323
1796									1796	0.724895
1797									1797	0.748329
1798									1798	1.27974
1799									1799	0.663541
1800									1800	2.72627
1801									1801	2.11336
1802									1802	1.03675
1803									1803	-0.342253
1804									1804	0.141943
1805									1805	0.505855
1806									1806	1.20528
1807									1807	0.554569
1808									1808	-0.784488
1809									1809	-0.0508924
1810									1810	0.545046
1811									1811	-0.645619
1812									1812	0.279716
1813									1813	1.43708
1814									1814	0.0428993
1815									1815	0.77788
1816									1816	-1.03285
1817									1817	-0.704145
1818									1818	-0.523834
1819									1819	0.75335
1820									1820	0.950341
1821									1821	-1.65563
1822									1822	0.284045
1823									1823	-0.574106
1824									1824	-0.922492
1825									1825	-0.29781
1826									1826	1.34098
1827									1827	-0.555925
1828									1828	-0.587092
1829									1829	0.294954
1830									1830	0.678086
1831									1831	-0.68631
1832									1832	0.976141
1833									1833	-1.41483
1834									1834	-0.172966
1835									1835	0.629603
1836									1836	0.74348
1837									1837	-0.0265931
1838									1838	-0.628188
1839									1839	0.426435
1840									1840	0.619502
1841									1841	0.159259
1842									1842	-0.427098
1843									1843	0.101194
1844									1844	0.456391
1845									1845	-0.118422
1846									1846	0.84137
1847									1847	0.981509
1848									1848	1.09366
1849									1849	0.32312
1850									1850	-0.928033
1851									1851	0.106101
1852									1852	-0.446549
1853									1853	0.458469
1854									1854	0.7541
1855									1855	0.378299
1856									1856	0.913402
1857									1857	0.338762
1858									1858	-0.696237
1859									1859	-0.484932
1860									1860	-0.0872547
1861									1861	0.967137
1862									1862	1.57756
1863									1863	1.42444
1864									1864	-1.58665
1865									1865	-0.456477
1866									1866	-0.468309
1867									1867	-0.873489
1868									1868	-1.13836
1869									1869	-1.36686
1870									1870	0.516071
1871									1871	1.82662
1872									1872	0.775514
1873									1873	0.0276618
1874									1874	0.834675
1875									1875	1.67695
1876									1876	-0.213022
1877									1877	-2.57507
1878									1878	0.949591
1879									1879	1.90794
1880									1880	1.773
1881									1881	0.442943
1882									1882	1.43096
1883									1883	1.40678
1884									1884	-0.243786
1885									1885	-1.89971
1886									1886	1.59748
1887									1887	1.58697
1888									1888	0.216919
1889									1889	-0.245575
1890									1890	2.37026
1891									1891	-0.441297
1892									1892	1.15564
1893									1893	2.25419
1894									1894	2.3612
1895									1895	-0.390967
1896									1896	0.702385
1897									1897	-0.000389174
1898									1898	-0.0208791
1899									1899	0.178537
1900									1900	-1.06604
1901									1901	-0.357663
1902									1902	-2.39528
1903									1903	-0.916085
1904									1904	0.478382
1905									1905	-1.70157
1906									1906	-0.924916
1907									1907	0.0815126
1908									1908	1.28678
1909									1909	0.991379
1910									1910	0.633989
1911									1911	-0.978882
1912									1912	-0.24292
1913									1913	-0.437141
1914									1914	-1.92165
1915									1915	-1.97261
1916									1916	0.0419181
1917									1917	1.37624
1918									1918	-0.892651
1919									1919	0.214841
1920									1920	-1.66902
1921									1921	0.527153
1922									1922	-0.134814
1923									1923	-0.892305
1924									1924	0.444328
1925									1925	-0.779236
1926									1926	-1.75432
1927									1927	1.23755
1928									1928	-0.708589
1929									1929	0.118568
1930									1930	-0.313509
1931									1931	-2.1344
1932									1932	0.134902
1933									1933	1.46369
1934									1934	0.402021
1935									1935	0.182923
1936									1936	0.992245
1937									1937	-0.109188
1938									1938	1.08517
1939									1939	-0.276627
1940									1940	-0.731214
1941									1941	-1.71963
1942									1942	-0.445683
1943									1943	0.489637
1944									1944	0.703713
1945									1945	-0.266296
1946									1946	1.31777
1947									1947	1.27212
1948									1948	1.50022
1949									1949	0.967772
1950									1950	0.339858
1951									1951	0.53281
1952									1952	0.362368
1953									1953	-0.0114133
1954									1954	0.631565
1955									1955	0.738516
1956									1956	1.33059
1957									1957	-0.756206
1958									1958	0.560514
1959									1959	0.274464
1960									1960	1.51096
1961									1961	0.56871
1962									1962	-1.18511
1963									1963	-0.229703
1964									1964	1.03357
1965									1965	-1.57367
1966									1966	-2.40209
1967									1967	-0.694217
1968									1968	-1.67987
1969									1969	-1.43664
1970									1970	0.0838214
1971									1971	0.136402
1972									1972	-0.921568
1973									1973	0.423319
1974									1974	-1.14771
1975									1975	-0.212849
1976									1976	-2.18086
1977									1977	-1.17137
1978									1978	-0.614509
1979									1979	-3.1612
1980									1980	-1.90023
1981									1981	-1.31596
1982									1982	-1.70965
1983									1983	-2.06762
1984									1984	-0.940038
1985									1985	-0.380347
1986									1986	-1.64806
1987									1987	-3.09078
1988									1988	-0.462306
1989									1989	-0.175679
1990									1990	-0.414343
1991									1991	-1.59808
1992									1992	-1.79507
1993									1993	-0.521121
1994									1994	0.377664
1995									1995	-1.16069
1996									1996	-0.747375
1997									1997	-0.953833
1998									1998	-1.3967
1999									1999	0.934931
2000									2000	0.471917

## Sheet: ice-core
					N < -1.5							N < -1.5							N < -1.5							N < -1.5
				1450-1658	11						1659-1996	29						1005-1655	6						1665-1993	4
Inverse of ice core record with annual resolution														Ice core record with decadal resolution
Year	EARLY						Year	LATE						Year	EARLY						Year	LATE
1450	0.304808		Early period ranking				1450			Late period ranking				1005	-0.161614		Early period ranking				1005			Late period ranking
1451	-0.940948		Rank	Low	Value		1451			Rank	Low	Value		1015	0.914407		Rank	Low	Value		1015			Rank	Low	Value
1452	-0.599321		1	1648	-7.07529		1452			1	1994	-4.19635		1025	0.665055		1	1325	-3.23938		1025			1	1993	-2.21274
1453	-0.562327		2	1625	-4.00032		1453			2	1973	-3.39879		1035	0.541305		2	1645	-2.91752		1035			2	1945	-2.02667
1454	0.0242684		3	1641	-3.61435		1454			3	1795	-3.23698		1045	1.49616		3	1365	-2.15069		1045			3	1975	-1.82592
1455	-0.608474		4	1461	-3.09975		1455			4	1789	-3.07283		1055	-0.263352		4	1385	-1.93907		1055			4	1795	-1.70983
1456	-0.853537		5	1545	-2.60279		1456			5	1952	-2.89031		1065	0.99145		5	1335	-1.84177		1065
1457	-1.28466		6	1640	-2.33468		1457			6	1876	-2.87674		1075	0.889712		6	1355	-1.63284		1075
1458	-0.0244881		7	1590	-2.31874		1458			7	1946	-2.8534		1085	1.52234						1085
1459	0.744991		8	1657	-2.31813		1459			8	1740	-2.74639		1095	1.44835						1095
1460	0.650419		9	1649	-2.25329		1460			9	1758	-2.68367		1105	0.831166						1105
1461	-3.09975		10	1634	-2.18092		1461			10	1908	-2.6205		1115	1.4391						1115
1462	0.741007		11	1567	-1.68667		1462			11	1991	-2.61429		1125	0.803697						1125
1463	0.934041						1463			12	1790	-2.17643		1135	-0.798773						1135
1464	0.554281						1464			13	1942	-2.15609		1145	0.373807						1145
1465	-0.12442						1465			14	1900	-2.09912		1155	0.81646						1155
1466	0.11462						1466			15	1721	-1.9894		1165	0.00468192						1165
1467	0.260699						1467			16	1961	-1.88986		1175	0.00606926						1175
1468	-0.410556						1468			17	1880	-1.87902		1185	0.189661						1185
1469	0.74077						1469			18	1796	-1.87756		1195	-0.0101164						1195
1470	0.695808						1470			19	1967	-1.87694		1205	-0.79757						1205
1471	-0.370716						1471			20	1947	-1.83524		1215	0.359101						1215
1472	0.163329						1472			21	1982	-1.80914		1225	0.359563						1225
1473	0.326482						1473			22	1888	-1.80857		1235	-0.566162						1235
1474	0.120406						1474			23	1744	-1.79066		1245	0.461857						1245
1475	0.587813						1475			24	1976	-1.7636		1255	-0.119901						1255
1476	-0.918656						1476			25	1979	-1.72667		1265	-0.358339						1265
1477	0.356362						1477			26	1930	-1.68598		1275	-0.683901						1275
1478	0.16257						1478			27	1710	-1.59654		1285	-0.707486						1285
1479	-0.0774182						1479			28	1792	-1.58641		1295	-0.0364758						1295
1480	0.687555						1480			29	1978	-1.56714		1305	-0.233571						1305
1481	0.058654						1481							1315	-0.812091						1315
1482	0.110351						1482							1325	-3.23938						1325
1483	-0.215625						1483							1335	-1.84177						1335
1484	0.253443						1484							1345	-1.00465						1345
1485	0.364425						1485							1355	-1.63284						1355
1486	0.583782						1486							1365	-2.15069						1365
1487	0.518093						1487							1375	-1.16022						1375
1488	0.343225						1488							1385	-1.93907						1385
1489	-0.309059						1489							1395	0.0409377						1395
1490	0.416122						1490							1405	-0.00650928						1405
1491	0.467535						1491							1415	0.632407						1415
1492	0.412043						1492							1425	0.196042						1425
1493	0.528053						1493							1435	0.0354809						1435
1494	1.07063						1494							1445	0.540842						1445
1495	0.259751						1495							1455	-0.587805						1455
1496	-1.02651						1496							1465	0.223604						1465
1497	-0.219561						1497							1475	0.357159						1475
1498	-0.79705						1498							1485	0.620198						1485
1499	-1.31668						1499							1495	0.113079						1495
1500	-0.680281						1500							1505	0.159694						1505
1501	0.365231						1501							1515	1.53825						1515
1502	-0.179484						1502							1525	0.83949						1525
1503	-0.967982						1503							1535	-0.228021						1535
1504	-0.532304						1504							1545	-0.254751						1545
1505	-0.488955						1505							1555	1.03908						1555
1506	0.122635						1506							1565	0.681426						1565
1507	0.611527						1507							1575	0.432445						1575
1508	1.13419						1508							1585	0.875561						1585
1509	0.648759						1509							1595	-0.805802						1595
1510	0.401419						1510							1605	1.35373						1605
1511	0.926594						1511							1615	0.721751						1615
1512	0.748121						1512							1625	-0.642003						1625
1513	0.979572						1513							1635	-0.384513						1635
1514	0.564905						1514							1645	-2.91752						1645
1515	0.72583						1515							1655	-0.170215						1655
1516	0.751821						1516							1665							1665	1.15242
1517	1.05925						1517							1675							1675	0.615225
1518	0.710985						1518							1685							1685	0.68739
1519	0.234234						1519							1695							1695	0.616089
1520	0.740675						1520							1705							1705	0.502941
1521	0.245143						1521							1715							1715	1.02429
1522	0.309266						1522							1725							1725	0.108196
1523	0.557791						1523							1735							1735	0.680991
1524	0.215974						1524							1745							1745	-0.761992
1525	0.351287						1525							1755							1755	0.369125
1526	-0.416057						1526							1765							1765	0.600346
1527	0.730573						1527							1775							1775	1.28014
1528	0.058322						1528							1785							1785	0.38304
1529	0.726589						1529							1795							1795	-1.70983
1530	-1.08665						1530							1805							1805	1.32448
1531	-0.105733						1531							1815							1815	1.33946
1532	-0.762475						1532							1825							1825	0.425902
1533	-0.435029						1533							1835							1835	0.428238
1534	0.0237467						1534							1845							1845	0.205955
1535	0.611812						1535							1855							1855	0.466174
1536	0.473036						1536							1865							1865	1.02023
1537	-0.682985						1537							1875							1875	-0.247649
1538	-0.0305115						1538							1885							1885	-0.369785
1539	0.0398723						1539							1895							1895	-0.113427
1540	-0.570532						1540							1905							1905	-1.07472
1541	0.112675						1541							1915							1915	0.657884
1542	-0.145763						1542							1925							1925	0.04954
1543	-0.570721						1543							1935							1935	-0.662048
1544	-0.0116824						1544							1945							1945	-2.02667
1545	-2.60279						1545							1955							1955	-1.24749
1546	0.193161						1546							1965							1965	-1.07675
1547	0.0354141						1547							1975							1975	-1.82592
1548	0.792704						1548							1985							1985	-0.60903
1549	0.675793						1549							1993							1993	-2.21274
1550	0.232574						1550
1551	1.14889						1551
1552	0.845018						1552
1553	0.496656						1553
1554	0.84018						1554
1555	0.499407						1555
1556	0.429023						1556
1557	0.410336						1557
1558	0.326957						1558
1559	-0.68602						1559
1560	-0.714951						1560
1561	0.77691						1561
1562	1.03506						1562
1563	0.976015						1563
1564	0.381737						1564
1565	0.991809						1565
1566	-0.532162						1566
1567	-1.68667						1567
1568	0.901552						1568
1569	0.57975						1569
1570	-0.233173						1570
1571	-0.46415						1571
1572	0.485605						1572
1573	-0.944363						1573
1574	-0.125653						1574
1575	0.329802						1575
1576	0.976489						1576
1577	0.157874						1577
1578	0.424422						1578
1579	0.825572						1579
1580	0.937361						1580
1581	0.392361						1581
1582	0.157969						1582
1583	0.755236						1583
1584	0.831738						1584
1585	0.309598						1585
1586	-0.397892						1586
1587	-0.102271						1587
1588	0.803897						1588
1589	0.0164427						1589
1590	-2.31874						1590
1591	0.353469						1591
1592	-0.302276						1592
1593	-1.32877						1593
1594	-0.0490086						1594
1595	1.03919						1595
1596	0.820876						1596
1597	-1.26844						1597
1598	-1.36885						1598
1599	-0.494978						1599
1600	0.748216						1600
1601	0.513777						1601
1602	1.37868						1602
1603	0.0153518						1603
1604	0.179312						1604
1605	-0.0106389						1605
1606	0.584967						1606
1607	0.89956						1607
1608	0.887419						1608
1609	0.960126						1609
1610	0.175518						1610
1611	-0.984819						1611
1612	0.435568						1612
1613	0.139757						1613
1614	0.664979						1614
1615	0.781463						1615
1616	0.892778						1616
1617	0.850662						1617
1618	-0.862074						1618
1619	0.821872						1619
1620	0.681247						1620
1621	0.637518						1621
1622	-0.410556						1622
1623	0.200465						1623
1624	-0.839072						1624
1625	-4.00032						1625
1626	-1.20062						1626
1627	0.287022						1627
1628	0.603702						1628
1629	-0.0370092						1629
1630	-0.669135						1630
1631	0.442445						1631
1632	0.072266						1632
1633	0.25183						1633
1634	-2.18092						1634
1635	-1.02347						1635
1636	0.343699						1636
1637	0.935274						1637
1638	-0.837412						1638
1639	-0.0918364						1639
1640	-2.33468						1640
1641	-3.61435						1641
1642	-0.626924						1642
1643	-1.31492						1643
1644	0.667351						1644
1645	1.00993						1645
1646	0.0834591						1646
1647	-0.287811						1647
1648	-7.07529						1648
1649	-2.25329						1649
1650	-0.0322189						1650
1651	0.710511						1651
1652	1.16293						1652
1653	0.767045						1653
1654	-0.933217						1654
1655	-0.120673						1655
1656	0.638372						1656
1657	-2.31813						1657
1658	-0.242659						1658
1659							1659	-0.342278
1660							1660	0.869244
1661							1661	0.560608
1662							1662	0.611027
1663							1663	0.591925
1664							1664	0.125741
1665							1665	0.873137
1666							1666	0.569044
1667							1667	0.890066
1668							1668	0.605102
1669							1669	0.607415
1670							1670	-0.0670472
1671							1671	0.724645
1672							1672	-0.284269
1673							1673	-1.29287
1674							1674	0.973975
1675							1675	1.25062
1676							1676	0.381503
1677							1677	0.37129
1678							1678	0.322423
1679							1679	0.93851
1680							1680	0.525114
1681							1681	-0.119808
1682							1682	0.426505
1683							1683	0.958965
1684							1684	0.534397
1685							1685	0.288932
1686							1686	0.392309
1687							1687	-0.180469
1688							1688	0.361048
1689							1689	0.532647
1690							1690	0.716745
1691							1691	0.488774
1692							1692	-0.362874
1693							1693	0.886539
1694							1694	0.700099
1695							1695	0.649172
1696							1696	0.14803
1697							1697	0.110421
1698							1698	0.568141
1699							1699	-0.581506
1700							1700	0.369033
1701							1701	0.859961
1702							1702	0.723799
1703							1703	0.443518
1704							1704	0.645363
1705							1705	-0.478694
1706							1706	1.26574
1707							1707	0.370838
1708							1708	-0.141448
1709							1709	-1.36318
1710							1710	-1.59654
1711							1711	0.609475
1712							1712	0.467839
1713							1713	1.04183
1714							1714	0.528867
1715							1715	1.01136
1716							1716	0.720046
1717							1717	0.576154
1718							1718	1.11259
1719							1719	1.1197
1720							1720	-0.692247
1721							1721	-1.9894
1722							1722	-0.772827
1723							1723	1.26089
1724							1724	1.22133
1725							1725	0.342483
1726							1726	-0.822936
1727							1727	0.942093
1728							1728	0.615851
1729							1729	0.396654
1730							1730	-0.213451
1731							1731	0.451052
1732							1732	0.0739113
1733							1733	1.04623
1734							1734	0.174467
1735							1735	-0.582635
1736							1736	0.209566
1737							1737	0.570454
1738							1738	1.28662
1739							1739	0.667794
1740							1740	-2.74639
1741							1741	-0.649023
1742							1742	0.869949
1743							1743	0.481974
1744							1744	-1.79066
1745							1745	-0.326252
1746							1746	1.32787
1747							1747	-1.20366
1748							1748	-0.838313
1749							1749	0.541704
1750							1750	0.10712
1751							1751	0.22593
1752							1752	0.554457
1753							1753	1.18087
1754							1754	0.703062
1755							1755	0.839421
1756							1756	0.689462
1757							1757	1.07543
1758							1758	-2.68367
1759							1759	-0.740522
1760							1760	1.05145
1761							1761	0.888091
1762							1762	0.734238
1763							1763	-0.128583
1764							1764	1.00067
1765							1765	1.23041
1766							1766	-0.402007
1767							1767	0.691607
1768							1768	-0.493393
1769							1769	-1.33632
1770							1770	-0.662453
1771							1771	0.380685
1772							1772	1.06708
1773							1773	1.08164
1774							1774	0.134092
1775							1775	1.13203
1776							1776	1.30383
1777							1777	1.39722
1778							1778	0.372813
1779							1779	0.805931
1780							1780	1.28391
1781							1781	1.27827
1782							1782	1.21854
1783							1783	-0.0594576
1784							1784	0.865519
1785							1785	0.0887802
1786							1786	0.627899
1787							1787	-1.35858
1788							1788	1.15686
1789							1789	-3.07283
1790							1790	-2.17643
1791							1791	-1.34781
1792							1792	-1.58641
1793							1793	0.160162
1794							1794	-0.40607
1795							1795	-3.23698
1796							1796	-1.87756
1797							1797	0.924798
1798							1798	0.638112
1799							1799	-0.690329
1800							1800	0.608769
1801							1801	0.792952
1802							1802	1.24545
1803							1803	1.2419
1804							1804	-0.187099
1805							1805	0.581994
1806							1806	1.12227
1807							1807	0.00577383
1808							1808	0.729244
1809							1809	1.11795
1810							1810	0.751308
1811							1811	1.13291
1812							1812	1.18101
1813							1813	0.403003
1814							1814	0.415473
1815							1815	-0.272334
1816							1816	0.941811
1817							1817	0.756951
1818							1818	0.795209
1819							1819	1.23693
1820							1820	0.647874
1821							1821	1.38063
1822							1822	1.12292
1823							1823	0.850622
1824							1824	0.577762
1825							1825	-0.541668
1826							1826	0.0536817
1827							1827	-1.14794
1828							1828	0.0508885
1829							1829	-0.727769
1830							1830	1.25852
1831							1831	-0.462837
1832							1832	0.995249
1833							1833	-1.35176
1834							1834	-0.24096
1835							1835	0.466936
1836							1836	0.935773
1837							1837	0.733674
1838							1838	0.953774
1839							1839	-1.00839
1840							1840	0.756048
1841							1841	0.452293
1842							1842	1.27657
1843							1843	0.678854
1844							1844	-1.01448
1845							1845	0.0924199
1846							1846	-1.23896
1847							1847	-0.505666
1848							1848	-0.0608683
1849							1849	0.608741
1850							1850	-0.803271
1851							1851	0.00712811
1852							1852	-0.286639
1853							1853	0.468375
1854							1854	-0.145483
1855							1855	1.14363
1856							1856	0.438158
1857							1857	0.80579
1858							1858	-0.184193
1859							1859	1.04711
1860							1860	0.499016
1861							1861	1.3971
1862							1862	0.436126
1863							1863	0.635545
1864							1864	-0.467803
1865							1865	0.48141
1866							1866	0.737624
1867							1867	0.300021
1868							1868	1.1199
1869							1869	0.429976
1870							1870	1.02913
1871							1871	0.473849
1872							1872	-0.49139
1873							1873	0.237159
1874							1874	-0.37241
1875							1875	0.745947
1876							1876	-2.87674
1877							1877	-0.135664
1878							1878	0.63972
1879							1879	-0.724807
1880							1880	-1.87902
1881							1881	-0.0754269
1882							1882	-0.54147
1883							1883	0.59438
1884							1884	-0.118341
1885							1885	0.209029
1886							1886	0.592969
1887							1887	0.470802
1888							1888	-1.80857
1889							1889	0.401987
1890							1890	1.02253
1891							1891	-0.645073
1892							1892	0.64068
1893							1893	-0.0666522
1894							1894	-0.00977224
1895							1895	-0.242427
1896							1896	-1.24793
1897							1897	0.308372
1898							1898	-0.0404412
1899							1899	-0.448702
1900							1900	-2.09912
1901							1901	-0.919344
1902							1902	-1.16653
1903							1903	0.370302
1904							1904	0.441459
1905							1905	-0.599112
1906							1906	-0.499939
1907							1907	1.03675
1908							1908	-2.6205
1909							1909	-0.0141172
1910							1910	0.751816
1911							1911	0.613679
1912							1912	1.013
1913							1913	0.599402
1914							1914	-0.127482
1915							1915	0.385792
1916							1916	0.703146
1917							1917	0.279537
1918							1918	-0.711546
1919							1919	0.0484338
1920							1920	-0.567766
1921							1921	-0.401245
1922							1922	-0.0827908
1923							1923	1.04637
1924							1924	1.23089
1925							1925	-0.17223
1926							1926	-0.178099
1927							1927	-0.7592
1928							1928	-0.521015
1929							1929	0.581007
1930							1930	-1.68598
1931							1931	-0.0538429
1932							1932	-0.889635
1933							1933	-1.24561
1934							1934	0.954761
1935							1935	0.107486
1936							1936	0.740953
1937							1937	-0.775395
1938							1938	0.295224
1939							1939	-1.22541
1940							1940	-0.893613
1941							1941	-0.752908
1942							1942	-2.15609
1943							1943	-0.241496
1944							1944	-0.74467
1945							1945	-1.01476
1946							1946	-2.8534
1947							1947	-1.83524
1948							1948	-0.513171
1949							1949	-0.353535
1950							1950	-1.28035
1951							1951	-1.02625
1952							1952	-2.89031
1953							1953	0.460108
1954							1954	0.735564
1955							1955	1.12297
1956							1956	-0.580519
1957							1957	-1.34637
1958							1958	-1.09159
1959							1959	-1.13332
1960							1960	0.127744
1961							1961	-1.88986
1962							1962	0.361471
1963							1963	0.371205
1964							1964	0.184173
1965							1965	-0.864919
1966							1966	-0.776128
1967							1967	-1.87694
1968							1968	-0.782674
1969							1969	-0.935567
1970							1970	-1.14052
1971							1971	-0.0648747
1972							1972	-0.515231
1973							1973	-3.39879
1974							1974	-0.146668
1975							1975	-0.0839476
1976							1976	-1.7636
1977							1977	0.163717
1978							1978	-1.56714
1979							1979	-1.72667
1980							1980	-0.141589
1981							1981	-0.753106
1982							1982	-1.80914
1983							1983	-0.624279
1984							1984	-0.120654
1985							1985	0.568705
1986							1986	0.025016
1987							1987	-0.551091
1988							1988	-0.561644
1989							1989	0.484824
1990							1990	-0.0410901
1991							1991	-2.61429
1992							1992	-1.21029
1993							1993	-0.982854
1994							1994	-4.19635
1995							1995	0.267997
1996							1996	0.101928

## Sheet: Speleothem
					N < -1.5							N < -1.5
				625-1658	65						1659-2000	29
Inverse of speleothem record
Year	EARLY						Year	LATE
896	-0.744338		Early period ranking				896			Late period ranking
897	-0.383909		Rank	Low	Value		897			Rank	Low	Value
898	-0.400673		1	1363	-2.83985		898			1	1872	-2.4293
899	-0.333616		2	1364	-2.71692		899			2	1986	-2.40356
900	-0.302882		3	1365	-2.71692		900			3	1873	-2.33406
901	-0.615813		4	1366	-2.6778		901			4	1987	-2.32891
902	-1.14947		5	1370	-2.66662		902			5	1876	-2.2208
903	-0.453759		6	1367	-2.64427		903			6	1875	-2.15645
904	-0.640959		7	1374	-2.63868		904			7	1800	-2.11783
905	-0.677281		8	1369	-2.62471		905			8	1985	-2.09467
906	0.0407825		9	1359	-2.59957		906			9	1874	-2.07407
907	-0.973447		10	1368	-2.52972		907			10	1859	-2.02516
908	-1.39255		11	1380	-2.52692		908			11	1799	-2.02002
909	-0.610225		12	1362	-2.51575		909			12	1797	-1.9814
910	-0.462141		13	1360	-2.49619		910			13	1871	-1.96853
911	-0.744338		14	1379	-2.48781		911			14	1856	-1.88616
912	-0.526404		15	1371	-2.47663		912			15	1667	-1.88359
913	-0.671693		16	1361	-2.46825		913			16	1858	-1.82181
914	-0.515228		17	1372	-2.43751		914			17	1857	-1.75745
915	-0.545962		18	1396	-2.24752		915			18	1860	-1.74458
916	-0.25259		19	1373	-2.20282		916			19	1668	-1.74201
917	-0.540374		20	1643	-2.13576		917			20	1798	-1.73686
918	-0.800218		21	1642	-2.1162		918			21	1662	-1.72914
919	-0.25259		22	1624	-2.08826		919			22	1663	-1.63904
920	-0.300088		23	1376	-2.05753		920			23	1988	-1.6133
921	-0.0933306		24	1377	-2.05194		921			24	1870	-1.60043
922	-0.403467		25	1358	-2.04076		922			25	1669	-1.57726
923	-0.0542143		26	1615	-2.03238		923			26	1877	-1.57469
924	-0.129653		27	1288	-2.02679		924			27	1670	-1.51806
925	-0.319646		28	1616	-2.00724		925			28	1661	-1.51548
926	-0.182739		29	1375	-1.99885		926			29	1923	-1.50519
927	0.0268124		30	1293	-1.91224		927
928	-0.0514202		31	1295	-1.90106		928
929	0.0659287		32	1625	-1.89547		929
930	0.197248		33	1401	-1.88989		930
931	0.281068		34	1403	-1.88709		931
932	0.70576		35	1294	-1.8368		932
933	0.28945		36	1287	-1.77813		933
934	0.311803		37	1292	-1.76695		934
935	0.2196		38	1378	-1.75019		935
936	0.624733		39	1402	-1.75019		936
937	0.593999		40	1614	-1.73063		937
938	0.529736		41	1648	-1.73063		938
939	0.728112		42	1397	-1.72225		939
940	0.26151		43	1611	-1.70548		940
941	0.571647		44	1297	-1.65798		941
942	0.322979		45	1630	-1.65798		942
943	0.686201		46	1381	-1.65519		943
944	0.0966629		47	1612	-1.6496		944
945	0.50459		48	1593	-1.64122		945
946	-0.0067159		49	1594	-1.61607		946
947	0.272686		50	1647	-1.61607		947
948	0.454298		51	1296	-1.6021		948
949	0.521354		52	1299	-1.6021		949
950	1.51603		53	1290	-1.59651		950
951	2.35423		54	1595	-1.59372		951
952	1.27295		55	1291	-1.57137		952
953	1.85131		56	1592	-1.56299		953
954	0.404005		57	1384	-1.54902		954
955	0.0435765		58	1286	-1.54343		955
956	0.845461		59	1354	-1.54343		956
957	1.00472		60	1626	-1.54063		957
958	1.02428		61	1343	-1.53784		958
959	0.70576		62	1400	-1.53784		959
960	1.09692		63	1356	-1.53225		960
961	1.44618		64	1646	-1.52108		961
962	1.51603		65	1610	-1.50152		962
963	1.94072						963
964	1.73117						964
965	1.25339						965
966	1.38471						966
967	1.47412						967
968	1.54117						968
969	1.55514						969
970	1.30368						970
971	1.03825						971
972	0.906929						972
973	1.07736						973
974	1.2478						974
975	1.50206						975
976	0.985162						976
977	1.30927						977
978	1.2953						978
979	1.46853						979
980	1.22265						980
981	0.663849						981
982	1.2478						982
983	1.23104						983
984	1.60823						984
985	1.39029						985
986	1.30647						986
987	1.39868						987
988	1.32044						988
989	1.39029						989
990	1.3428						990
991	1.22265						991
992	1.39029						992
993	1.67808						993
994	1.50764						994
995	1.71161						995
996	1.83175						996
997	1.99101						997
998	2.01336						998
999	1.65573						999
1000	1.26456						1000
1001	1.0131						1001
1002	1.1528						1002
1003	0.566058						1003
1004	1.26456						1004
1005	1.68367						1005
1006	0.845461						1006
1007	1.09692						1007
1008	0.314597						1008
1009	1.53558						1009
1010	0.892959						1010
1011	0.97678						1011
1012	0.915311						1012
1013	0.677819						1013
1014	0.781198						1014
1015	0.295038						1015
1016	0.454298						1016
1017	0.110633						1017
1018	0.222394						1018
1019	1.67808						1019
1020	0.74767						1020
1021	-0.328028						1021
1022	0.845461						1022
1023	0.795168						1023
1024	1.32044						1024
1025	1.65573						1025
1026	1.99101						1026
1027	0.929281						1027
1028	0.943251						1028
1029	0.390035						1029
1030	0.0351944						1030
1031	-0.52361						1031
1032	-0.328028						1032
1033	-0.367145						1033
1034	-0.526404						1034
1035	-0.688457						1035
1036	-0.847716						1036
1037	-1.00698						1037
1038	-1.12991						1038
1039	-1.23888						1039
1040	-0.956683						1040
1041	-0.691251						1041
1042	-0.942713						1042
1043	-0.543168						1043
1044	-0.775072						1044
1045	-0.727573						1045
1046	-0.459347						1046
1047	-0.487288						1047
1048	-0.160387						1048
1049	0.431945						1049
1050	0.501796						1050
1051	0.454298						1051
1052	0.146955						1052
1053	0.390035						1053
1054	0.602381						1054
1055	0.398417						1055
1056	0.510178						1056
1057	-0.244208						1057
1058	-0.104507						1058
1059	-0.439789						1059
1060	-0.755514						1060
1061	-0.920361						1061
1062	-0.763896						1062
1063	-0.300088						1063
1064	-0.476112						1064
1065	-0.626989						1065
1066	-0.998594						1066
1067	-0.57949						1067
1068	-0.942713						1068
1069	-0.755514						1069
1070	-0.747132						1070
1071	-0.369939						1071
1072	-0.230238						1072
1073	-0.185533						1073
1074	-0.0765664						1074
1075	-0.235826						1075
1076	-0.260972						1076
1077	-0.104507						1077
1078	-0.112889						1078
1079	0.102251						1079
1080	0.0100482						1080
1081	0.0743107						1081
1082	0.30342						1082
1083	0.658261						1083
1084	0.585617						1084
1085	0.46268						1085
1086	0.658261						1086
1087	1.03825						1087
1088	0.918105						1088
1089	0.529736						1089
1090	0.423563						1090
1091	0.281068						1091
1092	0.345331						1092
1093	0.81752						1093
1094	0.783992						1094
1095	1.17236						1095
1096	1.16398						1096
1097	1.28133						1097
1098	1.45735						1098
1099	0.934869						1099
1100	0.915311						1100
1101	1.23104						1101
1102	1.17236						1102
1103	1.02707						1103
1104	1.05501						1104
1105	1.04384						1105
1106	1.05781						1106
1107	1.40706						1107
1108	0.697377						1108
1109	0.46268						1109
1110	0.339743						1110
1111	0.331361						1111
1112	0.74767						1112
1113	0.538118						1113
1114	0.619145						1114
1115	0.27548						1115
1116	0.0743107						1116
1117	0.253128						1117
1118	0.295038						1118
1119	0.529736						1119
1120	-0.33641						1120
1121	-0.171563						1121
1122	-0.112889						1122
1123	0.53253						1123
1124	1.02987						1124
1125	1.09413						1125
1126	1.24501						1126
1127	1.14163						1127
1128	1.25339						1128
1129	1.0606						1129
1130	1.86807						1130
1131	1.63617						1131
1132	1.85131						1132
1133	1.45735						1133
1134	1.25339						1134
1135	0.96281						1135
1136	1.21427						1136
1137	0.842667						1137
1138	0.649879						1138
1139	0.912517						1139
1140	0.848255						1140
1141	0.496208						1141
1142	0.912517						1142
1143	1.35397						1143
1144	1.25059						1144
1145	1.11927						1145
1146	1.29809						1146
1147	1.03266						1147
1148	0.906929						1148
1149	1.09413						1149
1150	1.16957						1150
1151	1.18354						1151
1152	1.14721						1152
1153	1.10251						1153
1154	1.30368						1154
1155	1.75072						1155
1156	1.80102						1156
1157	1.69205						1157
1158	0.873401						1158
1159	0.820314						1159
1160	1.13324						1160
1161	0.937663						1161
1162	1.01869						1162
1163	1.17795						1163
1164	1.18074						1164
1165	1.10251						1165
1166	1.11089						1166
1167	1.35956						1167
1168	1.37632						1168
1169	1.24501						1169
1170	1.20868						1170
1171	1.21986						1171
1172	1.26736						1172
1173	1.53838						1173
1174	1.79822						1174
1175	1.33162						1175
1176	1.04942						1176
1177	0.742082						1177
1178	1.02987						1178
1179	1.06619						1179
1180	1.37632						1180
1181	1.62499						1181
1182	1.39868						1182
1183	1.12766						1183
1184	0.881783						1184
1185	0.638703						1185
1186	0.387241						1186
1187	0.23357						1187
1188	0.110633						1188
1189	0.20563						1189
1190	-0.350381						1190
1191	-0.0765664						1191
1192	-0.341998						1192
1193	0.255922						1193
1194	-0.188327						1194
1195	-0.241414						1195
1196	-0.459347						1196
1197	-0.487288						1197
1198	-0.263766						1198
1199	-0.23862						1199
1200	-0.442583						1200
1201	-0.691251						1201
1202	-0.696839						1202
1203	-0.590666						1203
1204	-0.319646						1204
1205	-0.484494						1205
1206	0.0938689						1206
1207	-0.0067159						1207
1208	-0.277736						1208
1209	-0.30847						1209
1210	-0.00950993						1210
1211	-0.0430382						1211
1212	0.0938689						1212
1213	0.244746						1213
1214	0.23357						1214
1215	0.437534						1215
1216	0.415181						1216
1217	0.582823						1217
1218	0.552088						1218
1219	0.348125						1219
1220	0.141367						1220
1221	0.267098						1221
1222	0.610763						1222
1223	0.384447						1223
1224	0.230776						1224
1225	0.297832						1225
1226	0.574441						1226
1227	0.649879						1227
1228	0.571647						1228
1229	0.711348						1229
1230	0.823108						1230
1231	0.736494						1231
1232	0.954427						1232
1233	1.15839						1233
1234	1.08016						1234
1235	0.957221						1235
1236	0.552088						1236
1237	0.580029						1237
1238	0.697377						1238
1239	0.596793						1239
1240	0.236364						1240
1241	0.20563						1241
1242	0.675025						1242
1243	0.675025						1243
1244	0.0379884						1244
1245	0.415181						1245
1246	0.658261						1246
1247	1.08854						1247
1248	1.38471						1248
1249	1.33441						1249
1250	1.19471						1250
1251	1.7144						1251
1252	1.9491						1252
1253	1.39029						1253
1254	1.51603						1254
1255	1.01869						1255
1256	0.345331						1256
1257	0.758846						1257
1258	-0.174357						1258
1259	-0.0877425						1259
1260	-0.26656						1260
1261	-0.191121						1261
1262	-0.104507						1262
1263	0.110633						1263
1264	0.946045						1264
1265	1.09692						1265
1266	0.971192						1266
1267	0.459886						1267
1268	0.535324						1268
1269	-0.255384						1269
1270	-0.372733						1270
1271	-0.79463						1271
1272	-0.914773						1272
1273	-0.878451						1273
1274	-1.15506						1274
1275	-0.900803						1275
1276	-0.928743						1276
1277	-0.816982						1277
1278	-0.607431						1278
1279	-0.431407						1279
1280	-0.199503						1280
1281	-0.590666						1281
1282	-0.559932						1282
1283	-0.442583						1283
1284	-1.27241						1284
1285	-1.09918						1285
1286	-1.54343						1286
1287	-1.77813						1287
1288	-2.02679						1288
1289	-1.16903						1289
1290	-1.59651						1290
1291	-1.57137						1291
1292	-1.76695						1292
1293	-1.91224						1293
1294	-1.8368						1294
1295	-1.90106						1295
1296	-1.6021						1296
1297	-1.65798						1297
1298	-1.47358						1298
1299	-1.6021						1299
1300	-1.14109						1300
1301	-1.21094						1301
1302	-1.21653						1302
1303	-0.900803						1303
1304	-0.635371						1304
1305	-0.53758						1305
1306	0.51856						1306
1307	0.0351944						1307
1308	-0.0374501						1308
1309	0.420769						1309
1310	0.485032						1310
1311	0.281068						1311
1312	0.272686						1312
1313	0.429151						1313
1314	0.404005						1314
1315	-0.115683						1315
1316	0.395623						1316
1317	0.409593						1317
1318	-0.124065						1318
1319	0.300626						1319
1320	0.465474						1320
1321	0.373271						1321
1322	0.602381						1322
1323	0.694583						1323
1324	0.230776						1324
1325	0.200042						1325
1326	0.443122						1326
1327	0.619145						1327
1328	0.434739						1328
1329	0.401211						1329
1330	-0.02348						1330
1331	-0.383909						1331
1332	-0.585078						1332
1333	-0.993005						1333
1334	-0.847716						1334
1335	-0.735955						1335
1336	-0.906391						1336
1337	-0.395085						1337
1338	-1.21094						1338
1339	-1.32549						1339
1340	-1.14109						1340
1341	-1.26961						1341
1342	-1.40931						1342
1343	-1.53784						1343
1344	-1.44284						1344
1345	-1.06844						1345
1346	-1.03771						1346
1347	-1.28079						1347
1348	-1.16623						1348
1349	-1.00139						1349
1350	-0.920361						1350
1351	-1.11874						1351
1352	-1.06286						1352
1353	-1.10197						1353
1354	-1.54343						1354
1355	-1.49593						1355
1356	-1.53225						1356
1357	-1.49593						1357
1358	-2.04076						1358
1359	-2.59957						1359
1360	-2.49619						1360
1361	-2.46825						1361
1362	-2.51575						1362
1363	-2.83985						1363
1364	-2.71692						1364
1365	-2.71692						1365
1366	-2.6778						1366
1367	-2.64427						1367
1368	-2.52972						1368
1369	-2.62471						1369
1370	-2.66662						1370
1371	-2.47663						1371
1372	-2.43751						1372
1373	-2.20282						1373
1374	-2.63868						1374
1375	-1.99885						1375
1376	-2.05753						1376
1377	-2.05194						1377
1378	-1.75019						1378
1379	-2.48781						1379
1380	-2.52692						1380
1381	-1.65519						1381
1382	-1.14109						1382
1383	-1.36461						1383
1384	-1.54902						1384
1385	-1.17462						1385
1386	-0.786248						1386
1387	-0.75272						1387
1388	-0.621401						1388
1389	-0.643753						1389
1390	-0.719191						1390
1391	-1.26682						1391
1392	-0.545962						1392
1393	-0.49567						1393
1394	-0.735955						1394
1395	-1.19976						1395
1396	-2.24752						1396
1397	-1.72225						1397
1398	-1.42608						1398
1399	-1.31152						1399
1400	-1.53784						1400
1401	-1.88989						1401
1402	-1.75019						1402
1403	-1.88709						1403
1404	-1.0433						1404
1405	-0.886833						1405
1406	-0.573902						1406
1407	-1.12153						1407
1408	-0.86448						1408
1409	-0.221856						1409
1410	-0.839334						1410
1411	-0.702427						1411
1412	-1.07962						1412
1413	-1.45681						1413
1414	-1.38417						1414
1415	-1.21653						1415
1416	-1.15226						1416
1417	-0.395085						1417
1418	-1.02933						1418
1419	-0.104507						1419
1420	0.0882808						1420
1421	-0.216268						1421
1422	-0.135241						1422
1423	-0.140829						1423
1424	-0.269354						1424
1425	0.00166616						1425
1426	-0.314058						1426
1427	0.0966629						1427
1428	-0.185533						1428
1429	0.0938689						1429
1430	0.465474						1430
1431	0.0184303						1431
1432	-0.498464						1432
1433	-0.629783						1433
1434	-0.562726						1434
1435	-0.884039						1435
1436	-1.03771						1436
1437	-0.981829						1437
1438	-0.923155						1438
1439	-0.610225						1439
1440	-0.383909						1440
1441	-0.442583						1441
1442	-0.392291						1442
1443	0.00446018						1443
1444	0.0324004						1444
1445	0.295038						1445
1446	-0.179945						1446
1447	0.635909						1447
1448	0.946045						1448
1449	0.661055						1449
1450	0.641497						1450
1451	0.593999						1451
1452	0.605175						1452
1453	0.457092						1453
1454	0.412387						1454
1455	0.50459						1455
1456	0.529736						1456
1457	0.599587						1457
1458	0.571647						1458
1459	0.557676						1459
1460	0.616351						1460
1461	0.574441						1461
1462	0.46268						1462
1463	0.264304						1463
1464	0.0715167						1464
1465	0.225188						1465
1466	-0.0849485						1466
1467	-0.210679						1467
1468	0.0603406						1468
1469	-0.124065						1469
1470	0.0854868						1470
1471	-0.0849485						1471
1472	-0.165975						1472
1473	-0.389497						1473
1474	-0.386703						1474
1475	-0.291706						1475
1476	-0.210679						1476
1477	-0.140829						1477
1478	-0.191121						1478
1479	-0.305676						1479
1480	-0.0821545						1480
1481	0.155337						1481
1482	0.26151						1482
1483	0.0659287						1483
1484	0.194454						1484
1485	0.46268						1485
1486	0.677819						1486
1487	1.0606						1487
1488	0.934869						1488
1489	0.680613						1489
1490	0.736494						1490
1491	0.783992						1491
1492	0.666643						1492
1493	0.582823						1493
1494	0.730906						1494
1495	0.697377						1495
1496	0.607969						1496
1497	0.702966						1497
1498	0.786786						1498
1499	0.957221						1499
1500	1.1081						1500
1501	1.1528						1501
1502	1.08295						1502
1503	0.837079						1503
1504	0.909723						1504
1505	1.00472						1505
1506	0.97678						1506
1507	0.663849						1507
1508	0.437534						1508
1509	0.605175						1509
1510	0.647085						1510
1511	0.49062						1511
1512	0.269892						1512
1513	0.482238						1513
1514	0.30342						1514
1515	0.50459						1515
1516	0.593999						1516
1517	0.320185						1517
1518	0.577235						1518
1519	0.591205						1519
1520	0.781198						1520
1521	0.887371						1521
1522	0.781198						1522
1523	0.588411						1523
1524	0.390035						1524
1525	0.172101						1525
1526	-0.0123039						1526
1527	-0.0849485						1527
1528	-0.355969						1528
1529	-0.386703						1529
1530	-0.314058						1530
1531	-0.392291						1531
1532	-0.646547						1532
1533	-0.730367						1533
1534	-0.682869						1534
1535	-0.582284						1535
1536	-0.378321						1536
1537	-0.0737724						1537
1538	0.0435765						1538
1539	0.0715167						1539
1540	0.141367						1540
1541	0.227982						1541
1542	0.27548						1542
1543	0.160925						1543
1544	0.281068						1544
1545	0.20563						1545
1546	0.194454						1546
1547	0.443122						1547
1548	0.669437						1548
1549	0.890165						1549
1550	0.585617						1550
1551	0.46268						1551
1552	0.722524						1552
1553	0.853843						1553
1554	0.74767						1554
1555	0.722524						1555
1556	0.851049						1556
1557	0.946045						1557
1558	0.70576						1558
1559	0.661055						1559
1560	0.409593						1560
1561	0.102251						1561
1562	0.132985						1562
1563	-0.0905365						1563
1564	-0.0765664						1564
1565	-0.25259						1565
1566	-0.498464						1566
1567	-0.744338						1567
1568	-0.800218						1568
1569	-0.830952						1569
1570	-0.853304						1570
1571	-0.573902						1571
1572	-0.291706						1572
1573	-0.0542143						1573
1574	-0.015098						1574
1575	0.0240183						1575
1576	0.0743107						1576
1577	0.155337						1577
1578	0.236364						1578
1579	0.281068						1579
1580	0.278274						1580
1581	0.27548						1581
1582	0.166513						1582
1583	-0.017892						1583
1584	-0.202297						1584
1585	-0.353175						1585
1586	-0.49567						1586
1587	-0.635371						1587
1588	-0.872863						1588
1589	-1.12432						1589
1590	-1.3674						1590
1591	-1.4652						1591
1592	-1.56299						1592
1593	-1.64122						1593
1594	-1.61607						1594
1595	-1.59372						1595
1596	-1.47358						1596
1597	-1.15226						1597
1598	-0.830952						1598
1599	-0.668899						1599
1600	-0.691251						1600
1601	-0.716397						1601
1602	-0.445377						1602
1603	0.0184303						1603
1604	0.485032						1604
1605	0.697377						1605
1606	0.825902						1606
1607	0.951633						1607
1608	0.202836						1608
1609	-0.652135						1609
1610	-1.50152						1610
1611	-1.70548						1611
1612	-1.6496						1612
1613	-1.29755						1613
1614	-1.73063						1614
1615	-2.03238						1615
1616	-2.00724						1616
1617	-1.24726						1617
1618	-0.568314						1618
1619	-0.434201						1619
1620	-0.431407						1620
1621	-0.420231						1621
1622	-0.193915						1622
1623	-0.973447						1623
1624	-2.08826						1624
1625	-1.89547						1625
1626	-1.54063						1626
1627	-1.07962						1627
1628	-1.1355						1628
1629	-1.3227						1629
1630	-1.65798						1630
1631	-1.39255						1631
1632	-1.278						1632
1633	-1.44284						1633
1634	-0.937125						1634
1635	-0.576696						1635
1636	-0.803012						1636
1637	-0.478906						1637
1638	-0.221856						1638
1639	-0.811394						1639
1640	-0.819776						1640
1641	-0.758308						1641
1642	-2.1162						1642
1643	-2.13576						1643
1644	-1.26961						1644
1645	-1.40652						1645
1646	-1.52108						1646
1647	-1.61607						1647
1648	-1.73063						1648
1649	-1.19976						1649
1650	0.26151						1650
1651	0.250334						1651
1652	0.0547526						1652
1653	-0.0625963						1653
1654	-0.526404						1654
1655	-0.965065						1655
1656	-0.990211						1656
1657	-0.945507						1657
1658	-0.86448						1658
1659							1659	-1.46143
1660							1660	-1.45628
1661							1661	-1.51548
1662							1662	-1.72914
1663							1663	-1.63904
1664							1664	-1.25292
1665							1665	-1.25292
1666							1666	-1.44341
1667							1667	-1.88359
1668							1668	-1.74201
1669							1669	-1.57726
1670							1670	-1.51806
1671							1671	-1.02897
1672							1672	-0.570774
1673							1673	-0.545032
1674							1674	-0.385435
1675							1675	-0.156337
1676							1676	0.142264
1677							1677	0.193747
1678							1678	0.101078
1679							1679	0.119097
1680							1680	0.0573171
1681							1681	-0.07139
1682							1682	0.0804844
1683							1683	0.193747
1684							1684	0.250378
1685							1685	0.142264
1686							1686	0.0392981
1687							1687	-0.0199072
1688							1688	-0.372565
1689							1689	-0.570774
1690							1690	-0.130595
1691							1691	-0.369991
1692							1692	-0.753538
1693							1693	-0.575922
1694							1694	-0.658295
1695							1695	-0.853929
1696							1696	-0.635127
1697							1697	-0.333953
1698							1698	0.0341498
1699							1699	0.404826
1700							1700	0.502644
1701							1701	0.263249
1702							1702	0.0264274
1703							1703	0.0264274
1704							1704	0.435716
1705							1705	0.778077
1706							1706	0.821837
1707							1707	0.129393
1708							1708	0.13969
1709							1709	0.474328
1710							1710	1.08955
1711							1711	1.49884
1712							1712	1.80259
1713							1713	2.13722
1714							1714	2.41781
1715							1715	2.6572
1716							1716	1.97763
1717							1717	1.48339
1718							1718	1.44221
1719							1719	1.5323
1720							1720	1.6713
1721							1721	1.81031
1722							1722	1.44478
1723							1723	0.615906
1724							1724	0.852727
1725							1725	0.942822
1726							1726	0.471754
1727							1727	0.373937
1728							1728	0.433142
1729							1729	0.466606
1730							1730	0.427994
1731							1731	0.312157
1732							1732	0.2581
1733							1733	0.304435
1734							1734	0.595313
1735							1735	0.476902
1736							1736	0.170579
1737							1737	0.209192
1738							1738	0.119097
1739							1739	-0.125447
1740							1740	0.317305
1741							1741	0.672537
1742							1742	0.28899
1743							1743	0.180876
1744							1744	0.229785
1745							1745	0.24523
1746							1746	0.384233
1747							1747	0.700853
1748							1748	0.623628
1749							1749	0.430568
1750							1750	0.144838
1751							1751	-0.0018882
1752							1752	-0.0559452
1753							1753	-0.310785
1754							1754	-0.426622
1755							1755	-0.303063
1756							1756	-0.771557
1757							1757	-1.31728
1758							1758	-1.33015
1759							1759	-1.12679
1760							1760	-0.774131
1761							1761	-0.931154
1762							1762	-0.460086
1763							1763	0.126819
1764							1764	-0.241283
1765							1765	-0.0430745
1766							1766	0.39453
1767							1767	0.482051
1768							1768	-0.65572
1769							1769	-0.375139
1770							1770	-0.249006
1771							1771	-0.272173
1772							1772	0.0701878
1773							1773	0.415123
1774							1774	1.03034
1775							1775	0.90421
1776							1776	1.22598
1777							1777	0.232359
1778							1778	-0.174356
1779							1779	-0.20782
1780							1780	-0.0868349
1781							1781	-0.00961062
1782							1782	0.299287
1783							1783	0.878469
1784							1784	0.631351
1785							1785	1.02262
1786							1786	1.18479
1787							1787	0.888765
1788							1788	0.484625
1789							1789	0.2581
1790							1790	-0.153763
1791							1791	-0.254154
1792							1792	0.734317
1793							1793	0.507792
1794							1794	0.0985034
1795							1795	-0.133169
1796							1796	-0.913135
1797							1797	-1.9814
1798							1798	-1.73686
1799							1799	-2.02002
1800							1800	-2.11783
1801							1801	-1.35589
1802							1802	-0.694333
1803							1803	-0.696907
1804							1804	-0.565625
1805							1805	-0.107428
1806							1806	-0.0610935
1807							1807	-0.542458
1808							1808	-0.812743
1809							1809	-0.931154
1810							1810	-0.992933
1811							1811	-1.03412
1812							1812	-0.94145
1813							1813	-0.828188
1814							1814	-0.53731
1815							1815	-0.32623
1816							1816	-0.478105
1817							1817	-0.408603
1818							1818	0.124245
1819							1819	0.605609
1820							1820	1.03034
1821							1821	1.38043
1822							1822	1.68418
1823							1823	1.75883
1824							1824	1.76655
1825							1825	1.57091
1826							1826	1.35726
1827							1827	1.14361
1828							1828	0.901636
1829							1829	0.551552
1830							1830	0.497495
1831							1831	0.958267
1832							1832	1.10757
1833							1833	0.955693
1834							1834	0.991731
1835							1835	1.12044
1836							1836	0.932526
1837							1837	0.667389
1838							1838	0.541256
1839							1839	0.412549
1840							1840	0.170579
1841							1841	-0.0147589
1842							1842	-0.0276296
1843							1843	-0.0276296
1844							1844	-0.00446234
1845							1845	0.0444464
1846							1846	0.113948
1847							1847	0.227211
1848							1848	0.361066
1849							1849	0.698279
1850							1850	1.0741
1851							1851	1.12301
1852							1852	1.17192
1853							1853	1.21826
1854							1854	0.75491
1855							1855	-0.964618
1856							1856	-1.88616
1857							1857	-1.75745
1858							1858	-1.82181
1859							1859	-2.02516
1860							1860	-1.74458
1861							1861	-1.28639
1862							1862	-0.877097
1863							1863	-0.485827
1864							1864	-0.490975
1865							1865	-0.50642
1866							1866	-0.560477
1867							1867	-0.714926
1868							1868	-1.08303
1869							1869	-1.38163
1870							1870	-1.60043
1871							1871	-1.96853
1872							1872	-2.4293
1873							1873	-2.33406
1874							1874	-2.07407
1875							1875	-2.15645
1876							1876	-2.2208
1877							1877	-1.57469
1878							1878	-0.990359
1879							1879	-0.647998
1880							1880	-0.35712
1881							1881	-0.156337
1882							1882	0.0109825
1883							1883	0.144838
1884							1884	0.0367239
1885							1885	-0.194949
1886							1886	0.00840837
1887							1887	0.31988
1888							1888	0.173154
1889							1889	0.00840837
1890							1890	-0.0971315
1891							1891	-0.225839
1892							1892	-0.426622
1893							1893	-0.490975
1894							1894	-0.351972
1895							1895	-0.140892
1896							1896	0.131967
1897							1897	0.168005
1898							1898	0.0985034
1899							1899	-0.0816866
1900							1900	-0.28247
1901							1901	0.0444464
1902							1902	0.124245
1903							1903	-0.120299
1904							1904	-0.874523
1905							1905	-0.828188
1906							1906	0.103652
1907							1907	0.662241
1908							1908	0.435716
1909							1909	-0.493549
1910							1910	-1.06501
1911							1911	-1.23233
1912							1912	-1.11134
1913							1913	-1.19629
1914							1914	-0.915709
1915							1915	-0.439492
1916							1916	-0.197523
1917							1917	-0.681462
1918							1918	-1.38935
1919							1919	-1.34816
1920							1920	-1.11392
1921							1921	-0.97234
1922							1922	-1.44598
1923							1923	-1.50519
1924							1924	-1.4048
1925							1925	-1.26837
1926							1926	0.0264274
1927							1927	0.945396
1928							1928	0.296712
1929							1929	0.893913
1930							1930	1.47824
1931							1931	1.56062
1932							1932	1.31092
1933							1933	1.21053
1934							1934	1.41904
1935							1935	1.42161
1936							1936	1.383
1937							1937	1.31865
1938							1938	1.5426
1939							1939	1.31865
1940							1940	0.600461
1941							1941	-0.130595
1942							1942	-0.143466
1943							1943	0.487199
1944							1944	0.69313
1945							1945	0.870746
1946							1946	1.03034
1947							1947	1.2234
1948							1948	1.00718
1949							1949	0.551552
1950							1950	0.273545
1951							1951	-0.0662418
1952							1952	-0.297915
1953							1953	0.113948
1954							1954	0.502644
1955							1955	0.845005
1956							1956	1.0741
1957							1957	0.984008
1958							1958	0.963415
1959							1959	1.4731
1960							1960	1.5323
1961							1961	1.33667
1962							1962	0.857875
1963							1963	-0.210394
1964							1964	-0.843633
1965							1965	-0.436918
1966							1966	-0.771557
1967							1967	-0.964618
1968							1968	-0.758686
1969							1969	-0.8668
1970							1970	-0.503846
1971							1971	0.497495
1972							1972	0.615906
1973							1973	0.548978
1974							1974	0.325028
1975							1975	0.142264
1976							1976	0.1088
1977							1977	0.206617
1978							1978	0.0779102
1979							1979	-0.210394
1980							1980	-0.593941
1981							1981	-0.68661
1982							1982	-0.367416
1983							1983	-0.0353521
1984							1984	-1.37391
1985							1985	-2.09467
1986							1986	-2.40356
1987							1987	-2.32891
1988							1988	-1.6133
1989							1989	-0.805021
1990							1990	-0.635127
1991							1991	-0.46266
1992							1992	-0.148614
1993							1993	0.569571
1994							1994	1.24142
1995							1995	1.60438
1996							1996	1.26716
1997							1997	1.48854
1998							1998	1.58893
1999							1999	1.25429
2000							2000	-0.00961062
2001							2001	-0.877097
2002							2002	-0.907986
2003							2003	0.919655
2004							2004	2.10119
2005							2005	2.17584
2006							2006	2.31484
2007							2007	2.46929

## Sheet: tree-ring
					N < -1.5							N < -1.5							N < -1.5							N < -1.5
				1030-1658	41						1659-2000	17						1558-1658	5						896-1658	19
BNDP														MHS							Tree2
Year	EARLY						Year	LATE						Year	EARLY						Year	LATE
1030	0.501854		Early period ranking				1030			Late period ranking				1558	2.59402		Early period ranking				1558			Late period ranking
1031	0.766607		Rank	Low	Value		1031			Rank	Low	Value		1559	-0.144692		Rank	Low	Value		1559			Rank	Low	Value
1032	1.11662		1	1404	-2.60338		1032			1	1889	-3.74071		1560	0.98564		1	1580	-1.81562		1560			1	1891	-2.6905
1033	2.07691		2	1635	-2.53607		1033			2	1878	-2.90303		1561	-0.104483		2	1579	-1.77094		1561			2	1887	-2.25076
1034	2.17114		3	1236	-2.50915		1034			3	1865	-2.56878		1562	-0.649544		3	1611	-1.60564		1562			3	1703	-2.23807
1035	2.25192		4	1243	-2.4194		1035			4	1913	-2.18502		1563	-0.421691		4	1577	-1.5833		1563			4	1757	-1.94209
1036	0.995461		5	1403	-2.41043		1036			5	1964	-2.18502		1564	-1.23482		5	1589	-1.51628		1564			5	1949	-1.91249
1037	1.65061		6	1364	-2.35209		1037			6	1747	-1.91267		1565	-0.899736						1565			6	1889	-1.87866
1038	0.56019		7	1610	-2.22196		1038			7	1969	-1.78887		1566	-1.20801						1566			7	1713	-1.7941
1039	0.74417		8	1425	-2.19952		1039			8	1919	-1.76412		1567	-0.318933						1567			8	1888	-1.7941
1040	0.784557		9	1504	-2.03349		1040			9	1804	-1.69396		1568	-0.372546						1568			9	1822	-1.74759
1041	0.986487		10	1526	-2.029		1041			10	1692	-1.68984		1569	-0.377013						1569			10	1826	-1.68416
1042	0.771095		11	1647	-1.99759		1042			11	1897	-1.6527		1570	-0.841656						1570			11	1689	-1.67993
1043	0.528778		12	1615	-1.91682		1043			12	1771	-1.64032		1571	-0.868462						1571			12	1756	-1.59959
1044	0.214665		13	1634	-1.8899		1044			13	1777	-1.62381		1572	-1.12759						1572			13	1956	-1.58268
1045	-0.494335		14	1206	-1.88541		1045			14	1764	-1.5908		1573	-0.917607						1573			14	1955	-1.53194
1046	-0.274455		15	1585	-1.88092		1046			15	1978	-1.58255		1574	-1.10972						1574			15	1851	-1.52348
1047	0.021709		16	1651	-1.83156		1047			16	1825	-1.53303		1575	-1.1544						1575			16	1873	-1.51503
1048	-0.50331		17	1582	-1.81361		1048			17	1843	-1.50415		1576	-0.654012						1576			17	1696	-1.5108
1049	-0.893708		18	1239	-1.74181		1049							1577	-1.5833						1577			18	1760	-1.5108
1050	-0.925119		19	1405	-1.73284		1050							1578	-1.49841						1578			19	1699	-1.50234
1051	-0.292405		20	1402	-1.72835		1051							1579	-1.77094						1579
1052	-0.77255		21	1066	-1.72387		1052							1580	-1.81562						1580
1053	0.6275		22	1583	-1.71938		1053							1581	0.284209						1581
1054	0.793531		23	1636	-1.71938		1054							1582	1.20009						1582
1055	-1.64309		24	1581	-1.71489		1055							1583	1.42794						1583
1056	-0.777037		25	1417	-1.68348		1056							1584	2.20533						1584
1057	-0.0545757		26	1597	-1.68348		1057							1585	0.802464						1585
1058	-1.26616		27	1232	-1.67002		1058							1586	-0.359143						1586
1059	-0.55267		28	1310	-1.65207		1059							1587	-1.1812						1587
1060	-0.655879		29	1089	-1.64758		1060							1588	-1.24822						1588
1061	-1.33347		30	1055	-1.64309		1061							1589	-1.51628						1589
1062	-0.736651		31	1621	-1.60719		1062							1590	-1.05164						1590
1063	-1.28411		32	1368	-1.59373		1063							1591	-1.07398						1591
1064	-1.46809		33	1235	-1.57578		1064							1592	-0.488706						1592
1065	-1.19885		34	1503	-1.56232		1065							1593	0.0786937						1593
1066	-1.72387		35	1347	-1.54437		1066							1594	0.181451						1594
1067	-0.175734		36	1409	-1.52642		1067							1595	0.471853						1595
1068	-0.768063		37	1240	-1.52194		1068							1596	0.364628						1596
1069	-0.032139		38	1088	-1.51745		1069							1597	0.413773						1597
1070	0.739683		39	1480	-1.51296		1070							1598	0.744384						1598
1071	-0.018677		40	1374	-1.50847		1071							1599	1.36093						1599
1072	-0.0141897		41	1565	-1.50847		1072							1600	0.0295489						1600
1073	0.439031						1073							1601	1.14201						1601
1074	0.160817						1074							1602	0.181451						1602
1075	-0.512284						1075							1603	-0.229579						1603
1076	-0.346253						1076							1604	0.815867						1604
1077	-0.709727						1077							1605	0.534401						1605
1078	-0.260993						1078							1606	-0.00172516						1606
1079	-0.983455						1079							1607	-0.318933						1607
1080	0.0441457						1080							1608	0.141242						1608
1081	-0.395613						1081							1609	-0.975687						1609
1082	-0.413563						1082							1610	-0.586996						1610
1083	-0.153297						1083							1611	-1.60564						1611
1084	-0.992429						1084							1612	-0.81485						1612
1085	-0.853322						1085							1613	0.0920969						1613
1086	-0.68729						1086							1614	-1.13206						1614
1087	-1.37385						1087							1615	-0.622738						1615
1088	-1.51745						1088							1616	-0.569125						1616
1089	-1.64758						1089							1617	-0.153628						1617
1090	-1.05974						1090							1618	-0.202772						1618
1091	1.32304						1091							1619	0.802464						1619
1092	-0.292405						1092							1620	0.0250811						1620
1093	0.187741						1093							1621	1.15541						1621
1094	0.322361						1094							1622	0.570143						1622
1095	1.64613						1095							1623	1.93726						1623
1096	-0.476386						1096							1624	0.972237						1624
1097	0.0845318						1097							1625	2.01322						1625
1098	0.730708						1098							1626	2.59849						1626
1099	0.403133						1099							1627	1.98641						1627
1100	0.479418						1100							1628	0.663965						1628
1101	-0.0859871						1101							1629	0.641626						1629
1102	-0.103936						1102							1630	2.23213						1630
1103	-0.602031						1103							1631	1.2537						1631
1104	-0.269968						1104							1632	1.70047						1632
1105	0.806993						1105							1633	0.217193						1633
1106	0.192228						1106							1634	0.0206134						1634
1107	1.71792						1107							1635	0.757787						1635
1108	0.232614						1108							1636	1.35646						1636
1109	0.780069						1109							1637	0.445047						1637
1110	1.07175						1110							1638	0.507595						1638
1111	0.165304						1111							1639	0.0250811						1639
1112	0.968537						1112							1640	-0.640609						1640
1113	0.367234						1113							1641	-0.56019						1641
1114	0.811481						1114							1642	-0.721028						1642
1115	0.299924						1115							1643	0.181451						1643
1116	0.946101						1116							1644	-0.30553						1644
1117	0.0755571						1117							1645	-0.707624						1645
1118	-0.287917						1118							1646	-0.0240637						1646
1119	0.672373						1119							1647	-0.131289						1647
1120	1.23329						1120							1648	0.525465						1648
1121	1.82113						1121							1649	-0.05087						1649
1122	-0.642417						1122							1650	-0.426158						1650
1123	1.17944						1123							1651	-0.144692						1651
1124	1.03585						1124							1652	1.01691						1652
1125	0.726221						1125							1653	-1.03824						1653
1126	1.36791						1126							1654	0.194854						1654
1127	0.645449						1127							1655	-0.399352						1655
1128	0.959563						1128							1656	-0.242982						1656
1129	0.313386						1129							1657	-0.984623						1657
1130	0.389671						1130							1658	-0.269788						1658
1131	1.41727						1131							1659							1659	0.375035
1132	0.775582						1132							1660							1660	-0.00974246
1133	0.824943						1133							1661							1661	-0.859637
1134	0.115943						1134							1662							1662	-0.715873
1135	0.623012						1135							1663							1663	-0.906148
1136	0.910202						1136							1664							1664	-0.880778
1137	-0.516772						1137							1665							1665	-0.534055
1138	-0.139835						1138							1666							1666	-0.90192
1139	-0.21612						1139							1667							1667	-1.10488
1140	0.178766						1140							1668							1668	-1.42623
1141	0.811481						1141							1669							1669	-0.529827
1142	0.833917						1142							1670							1670	-0.496
1143	1.0897						1143							1671							1671	1.39829
1144	1.04033						1144							1672							1672	0.476515
1145	1.20188						1145							1673							1673	0.0452258
1146	0.990974						1146							1674							1674	2.7133
1147	1.43522						1147							1675							1675	2.52303
1148	2.02306						1148							1676							1676	1.68582
1149	1.28714						1149							1677							1677	1.68159
1150	1.5474						1150							1678							1678	0.163619
1151	-0.0814998						1151							1679							1679	1.38138
1152	-0.229582						1152							1680							1680	0.810553
1153	-0.135348						1153							1681							1681	1.14882
1154	-0.830885						1154							1682							1682	-0.62285
1155	-0.234069						1155							1683							1683	0.518799
1156	1.08072						1156							1684							1684	1.06002
1157	-0.624468						1157							1685							1685	0.924718
1158	-0.759088						1158							1686							1686	0.94586
1159	-0.427025						1159							1687							1687	0.167847
1160	-0.61998						1160							1688							1688	-0.407205
1161	-1.00589						1161							1689							1689	-1.67993
1162	-0.660366						1162							1690							1690	-0.178876
1163	-1.46809						1163							1691							1691	0.320067
1164	0.699297						1164							1692							1692	0.265099
1165	-0.193683						1165							1693							1693	0.459602
1166	-0.225095						1166							1694							1694	-0.500229
1167	-0.301379						1167							1695							1695	-0.381835
1168	-0.696265						1168							1696							1696	-1.5108
1169	0.250563						1169							1697							1697	-1.2867
1170	-0.830885						1170							1698							1698	-0.770842
1171	0.914689						1171							1699							1699	-1.50234
1172	0.847379						1172							1700							1700	-0.935746
1173	1.04482						1173							1701							1701	-0.161962
1174	0.76212						1174							1702							1702	-1.49389
1175	-0.229582						1175							1703							1703	-2.23807
1176	-0.786012						1176							1704							1704	-0.356465
1177	-0.395613						1177							1705							1705	-0.229616
1178	1.7269						1178							1706							1706	-1.24864
1179	1.18393						1179							1707							1707	-0.555197
1180	1.43522						1180							1708							1708	-0.178876
1181	0.201203						1181							1709							1709	-0.859637
1182	0.587114						1182							1710							1710	-0.601708
1183	1.96921						1183							1711							1711	-1.12602
1184	1.06277						1184							1712							1712	-1.05414
1185	1.59228						1185							1713							1713	-1.7941
1186	0.587114						1186							1714							1714	-0.390292
1187	2.7904						1187							1715							1715	0.320067
1188	1.38137						1188							1716							1716	-0.102766
1189	2.92053						1189							1717							1717	-0.106994
1190	3.68338						1190							1718							1718	-0.360694
1191	1.43971						1191							1719							1719	-0.00128581
1192	1.51151						1192							1720							1720	-0.67359
1193	1.7987						1193							1721							1721	-0.225387
1194	4.28468						1194							1722							1722	2.51457
1195	-0.512284						1195							1723							1723	2.28624
1196	0.0620951						1196							1724							1724	1.24184
1197	0.201203						1197							1725							1725	0.886663
1198	0.67686						1198							1726							1726	1.54205
1199	0.999949						1199							1727							1727	0.53994
1200	-0.453949						1200							1728							1728	1.00928
1201	-0.0500884						1201							1729							1729	0.7429
1202	0.147354						1202							1730							1730	1.31795
1203	-0.916145						1203							1731							1731	0.69216
1204	0.47493						1204							1732							1732	0.603365
1205	-0.364202						1205							1733							1733	-0.821582
1206	-1.88541						1206							1734							1734	-1.20213
1207	-0.830885						1207							1735							1735	0.404634
1208	-0.234069						1208							1736							1736	0.709073
1209	-0.786012						1209							1737							1737	0.328524
1210	-0.943069						1210							1738							1738	-1.12179
1211	-0.21612						1211							1739							1739	-0.36915
1212	0.0441457						1212							1740							1740	0.0452258
1213	-0.817423						1213							1741							1741	-0.288812
1214	-0.534721						1214							1742							1742	0.159391
1215	-0.0904744						1215							1743							1743	-0.0308841
1216	-0.55267						1216							1744							1744	0.311611
1217	-0.561645						1217							1745							1745	-0.677818
1218	-0.790499						1218							1746							1746	-0.62285
1219	-0.189196						1219							1747							1747	0.188989
1220	-1.2168						1220							1748							1748	0.269327
1221	0.174279						1221							1749							1749	-0.639763
1222	0.273						1222							1750							1750	0.201674
1223	0.990974						1223							1751							1751	-0.999171
1224	0.317873						1224							1752							1752	-0.254986
1225	-0.90717						1225							1753							1753	-0.601708
1226	-0.193683						1226							1754							1754	-1.08797
1227	-0.395613						1227							1755							1755	-1.07951
1228	-1.01487						1228							1756							1756	-1.59959
1229	-0.628955						1229							1757							1757	-1.94209
1230	-1.00589						1230							1758							1758	-1.29938
1231	-1.05076						1231							1759							1759	-1.02031
1232	-1.67002						1232							1760							1760	-1.5108
1233	-1.13602						1233							1761							1761	-1.1683
1234	-0.453949						1234							1762							1762	-1.23173
1235	-1.57578						1235							1763							1763	-0.525599
1236	-2.50915						1236							1764							1764	-0.62285
1237	-1.24372						1237							1765							1765	-0.656677
1238	-0.525746						1238							1766							1766	1.52937
1239	-1.74181						1239							1767							1767	1.57588
1240	-1.52194						1240							1768							1768	0.599137
1241	-0.821911						1241							1769							1769	1.06002
1242	-0.902683						1242							1770							1770	-0.00974246
1243	-2.4194						1243							1771							1771	2.0706
1244	-1.34693						1244							1772							1772	-0.280355
1245	-1.3559						1245							1773							1773	1.52514
1246	-0.557158						1246							1774							1774	1.79575
1247	-0.90717						1247							1775							1775	1.93529
1248	-1.36937						1248							1776							1776	1.37715
1249	-0.871271						1249							1777							1777	-0.855408
1250	-0.624468						1250							1778							1778	0.730215
1251	-0.655879						1251							1779							1779	0.975458
1252	-0.768063						1252							1780							1780	0.142477
1253	0.178766						1253							1781							1781	-0.817353
1254	0.739683						1254							1782							1782	-0.559425
1255	-0.0411137						1255							1783							1783	1.19533
1256	0.389671						1256							1784							1784	1.30104
1257	0.187741						1257							1785							1785	0.375035
1258	3.0372						1258							1786							1786	0.632963
1259	1.57433						1259							1787							1787	1.65622
1260	1.09418						1260							1788							1788	0.776727
1261	0.353772						1261							1789							1789	1.72387
1262	0.169791						1262							1790							1790	-0.466402
1263	0.793531						1263							1791							1791	0.556854
1264	0.614038						1264							1792							1792	1.54205
1265	0.335823						1265							1793							1793	0.434232
1266	0.96405						1266							1794							1794	0.446917
1267	0.990974						1267							1795							1795	-0.677818
1268	-0.817423						1268							1796							1796	-0.094309
1269	1.17047						1269							1797							1797	-1.02031
1270	1.09867						1270							1798							1798	0.523027
1271	-0.427025						1271							1799							1799	0.265099
1272	0.0172217						1272							1800							1800	-0.741243
1273	0.443519						1273							1801							1801	0.734443
1274	1.04482						1274							1802							1802	-0.157734
1275	1.57882						1275							1803							1803	-0.331095
1276	1.87049						1276							1804							1804	-1.033
1277	1.89742						1277							1805							1805	0.256642
1278	1.74933						1278							1806							1806	1.15728
1279	1.63715						1279							1807							1807	1.17419
1280	2.05896						1280							1808							1808	0.586452
1281	1.5833						1281							1809							1809	1.40675
1282	0.304411						1282							1810							1810	-0.677818
1283	1.34099						1283							1811							1811	1.09385
1284	2.13525						1284							1812							1812	0.0325408
1285	0.317873						1285							1813							1813	0.552625
1286	1.36342						1286							1814							1814	1.01774
1287	0.753145						1287							1815							1815	-0.322639
1288	0.623012						1288							1816							1816	-0.605937
1289	1.84806						1289							1817							1817	-1.29093
1290	0.96405						1290							1818							1818	0.379264
1291	0.331335						1291							1819							1819	-0.229616
1292	-0.189196						1292							1820							1820	0.222816
1293	0.344797						1293							1821							1821	-0.432575
1294	-0.696265						1294							1822							1822	-1.74759
1295	-0.269968						1295							1823							1823	0.104422
1296	-0.153297						1296							1824							1824	1.20802
1297	1.02687						1297							1825							1825	-0.52137
1298	0.0441457						1298							1826							1826	-1.68416
1299	1.52497						1299							1827							1827	0.857065
1300	0.887765						1300							1828							1828	0.400405
1301	0.555702						1301							1829							1829	3.2503
1302	-0.00521501						1302							1830							1830	0.696388
1303	0.13838						1303							1831							1831	1.06848
1304	0.914689						1304							1832							1832	0.142477
1305	-0.651392						1305							1833							1833	0.696388
1306	-0.35074						1306							1834							1834	0.218587
1307	0.0531204						1307							1835							1835	0.709073
1308	0.623012						1308							1836							1836	-0.373379
1309	-0.449462						1309							1837							1837	-0.00128581
1310	-1.65207						1310							1838							1838	-0.496
1311	0.376209						1311							1839							1839	0.658333
1312	-0.0231644						1312							1840							1840	0.861293
1313	0.124918						1313							1841							1841	0.527255
1314	-0.781525						1314							1842							1842	-0.356465
1315	0.631987						1315							1843							1843	-0.956888
1316	1.22432						1316							1844							1844	0.0875091
1317	2.35064						1317							1845							1845	0.307382
1318	-0.669341						1318							1846							1846	0.506114
1319	-0.301379						1319							1847							1847	-0.424119
1320	0.12043						1320							1848							1848	0.341209
1321	-1.16744						1321							1849							1849	-1.10065
1322	0.995461						1322							1850							1850	-0.631307
1323	0.587114						1323							1851							1851	-1.52348
1324	-0.0725251						1324							1852							1852	-0.690503
1325	1.14803						1325							1853							1853	0.142477
1326	-1.02384						1326							1854							1854	-0.436804
1327	-1.22128						1327							1855							1855	-0.00128581
1328	-1.23923						1328							1856							1856	-0.7497
1329	-0.355227						1329							1857							1857	0.865522
1330	-0.889221						1330							1858							1858	0.607594
1331	0.299924						1331							1859							1859	-0.753928
1332	-0.539208						1332							1860							1860	-0.250757
1333	0.0979938						1333							1861							1861	-0.931518
1334	0.510829						1334							1862							1862	-0.682047
1335	1.16149						1335							1863							1863	-1.21059
1336	2.21602						1336							1864							1864	0.899348
1337	0.631987						1337							1865							1865	0.679475
1338	0.317873						1338							1866							1866	-0.424119
1339	-1.32449						1339							1867							1867	-0.512914
1340	0.0127343						1340							1868							1868	-0.660905
1341	-0.427025						1341							1869							1869	0.988143
1342	-0.561645						1342							1870							1870	-0.652448
1343	-1.01487						1343							1871							1871	-0.00128581
1344	0.412107						1344							1872							1872	0.484972
1345	-0.655879						1345							1873							1873	-1.51503
1346	-1.27064						1346							1874							1874	-0.783527
1347	-1.54437						1347							1875							1875	-0.715873
1348	-0.750113						1348							1876							1876	-1.23596
1349	-0.808449						1349							1877							1877	-1.07528
1350	0.169791						1350							1878							1878	-0.85118
1351	-1.08666						1351							1879							1879	-0.36915
1352	-0.77255						1352							1880							1880	1.40252
1353	-0.682803						1353							1881							1881	0.282012
1354	-0.786012						1354							1882							1882	2.47651
1355	-0.63793						1355							1883							1883	-1.06682
1356	-0.83986						1356							1884							1884	-0.149277
1357	-0.889221						1357							1885							1885	0.0790524
1358	-0.750113						1358							1886							1886	-0.656677
1359	-0.660366						1359							1887							1887	-2.25076
1360	-0.512284						1360							1888							1888	-1.7941
1361	-1.08666						1361							1889							1889	-1.87866
1362	-1.32449						1362							1890							1890	-0.817353
1363	-1.45463						1363							1891							1891	-2.6905
1364	-2.35209						1364							1892							1892	0.0917374
1365	-0.615493						1365							1893							1893	0.391949
1366	-0.557158						1366							1894							1894	-1.26556
1367	-0.121886						1367							1895							1895	0.0705958
1368	-1.59373						1368							1896							1896	-0.660905
1369	0.201203						1369							1897							1897	-0.555197
1370	-0.691778						1370							1898							1898	1.09385
1371	1.15252						1371							1899							1899	0.59068
1372	0.623012						1372							1900							1900	0.662562
1373	0.703784						1373							1901							1901	2.73021
1374	-1.50847						1374							1902							1902	-0.770842
1375	0.6275						1375							1903							1903	1.21224
1376	1.79421						1376							1904							1904	-0.711645
1377	1.45766						1377							1905							1905	-0.0393408
1378	0.34031						1378							1906							1906	0.320067
1379	0.600576						1379							1907							1907	0.142477
1380	0.465956						1380							1908							1908	0.0536825
1381	-1.22577						1381							1909							1909	0.0790524
1382	0.223639						1382							1910							1910	-0.910376
1383	1.08521						1383							1911							1911	-1.26556
1384	-0.0770124						1384							1912							1912	-0.665133
1385	-0.35074						1385							1913							1913	-0.656677
1386	-0.48536						1386							1914							1914	0.0663674
1387	0.295437						1387							1915							1915	1.57165
1388	0.358259						1388							1916							1916	1.48286
1389	0.295437						1389							1917							1917	-0.0139708
1390	0.717246						1390							1918							1918	0.273556
1391	0.12043						1391							1919							1919	0.814782
1392	-0.108424						1392							1920							1920	0.41309
1393	-0.889221						1393							1921							1921	0.0621391
1394	-0.799474						1394							1922							1922	-0.407205
1395	0.640962						1395							1923							1923	-0.753928
1396	0.506342						1396							1924							1924	-0.779298
1397	0.596088						1397							1925							1925	0.349665
1398	1.14803						1398							1926							1926	-0.656677
1399	0.905715						1399							1927							1927	0.704845
1400	0.766607						1400							1928							1928	0.56531
1401	-0.409075						1401							1929							1929	-1.47697
1402	-1.72835						1402							1930							1930	-0.863865
1403	-2.41043						1403							1931							1931	-1.10488
1404	-2.60338						1404							1932							1932	0.138249
1405	-1.73284						1405							1933							1933	1.21224
1406	0.0127343						1406							1934							1934	1.60548
1407	-0.018677						1407							1935							1935	0.958545
1408	-0.00970235						1408							1936							1936	1.06425
1409	-1.52642						1409							1937							1937	1.44057
1410	0.735196						1410							1938							1938	1.33064
1411	-0.121886						1411							1939							1939	1.7873
1412	-0.660366						1412							1940							1940	0.738672
1413	-0.346253						1413							1941							1941	1.24184
1414	-0.018677						1414							1942							1942	1.65199
1415	0.403133						1415							1943							1943	0.66679
1416	-0.754601						1416							1944							1944	0.0325408
1417	-1.68348						1417							1945							1945	0.0579108
1418	-0.777037						1418							1946							1946	-0.123907
1419	-0.337278						1419							1947							1947	-1.33321
1420	-0.0859871						1420							1948							1948	0.4892
1421	-0.723189						1421							1949							1949	-1.91249
1422	0.290949						1422							1950							1950	-1.34589
1423	-0.184709						1423							1951							1951	-0.863865
1424	-1.11807						1424							1952							1952	-1.41778
1425	-2.19952						1425							1953							1953	-0.377607
1426	-0.184709						1426							1954							1954	-0.72433
1427	0.0755571						1427							1955							1955	-1.53194
1428	-0.714214						1428							1956							1956	-1.58268
1429	0.0890191						1429							1957							1957	-1.2867
1430	0.412107						1430							1958							1958	-0.914605
1431	1.00444						1431							1959							1959	0.459602
1432	-0.032139						1432							1960							1960	0.138249
1433	-0.189196						1433							1961							1961	1.32218
1434	0.483905						1434							1962							1962	1.62239
1435	0.228127						1435							1963							1963	-0.00551414
1436	-1.09564						1436							1964							1964	0.873978
1437	-0.777037						1437							1965							1965	0.430004
1438	-0.965505						1438							1966							1966	-0.508685
1439	-0.700752						1439							1967							1967	-0.216931
1440	-0.0545757						1440							1968							1968	0.671018
1441	-0.198171						1441							1969							1969	-0.652448
1442	-0.835373						1442							1970							1970	0.649877
1443	0.160817						1443							1971							1971	-0.301497
1444	0.0127343						1444							1972							1972	-0.956888
1445	0.990974						1445							1973							1973	0.89512
1446	0.600576						1446							1974							1974	0.59068
1447	-0.525746						1447							1975							1975	0.518799
1448	0.13838						1448							1976							1976	-1.29093
1449	0.0890191						1449							1977							1977	-0.415662
1450	0.654424						1450							1978							1978	-0.36915
1451	-1.14949						1451							1979							1979	-0.618622
1452	-0.727676						1452							1980							1980	-0.711645
1453	2.33269						1453							1981							1981	0.56531
1454	1.43073						1454							1982							1982	0.159391
1455	0.49288						1455							1983							1983	0.941631
1456	0.0890191						1456							1984							1984	-1.17676
1457	-0.0859871						1457							1985							1985	-0.250757
1458	-1.45014						1458							1986							1986	-0.62285
1459	1.02687						1459							1987							1987	-0.517142
1460	0.596088						1460							1988							1988	0.46383
1461	-0.373177						1461							1989							1989	-1.24441
1462	-0.763575						1462							1990							1990	-0.0520258
1463	0.6275						1463							1991							1991	0.260871
1464	-0.391126						1464							1992							1992	-0.254986
1465	1.51599						1465							1993							1993	1.70696
1466	-0.359715						1466							1994							1994	2.42155
1467	-1.06423						1467							1995							1995	1.36024
1468	-1.02833						1468							1996							1996	0.4892
1469	-0.893708						1469							1997							1997	-1.10911
1470	-0.0994491						1470							1998							1998	-1.38395
1471	0.362747						1471							1999							1999	0.637192
1472	-0.103936						1472							2000							2000	1.51246
1473	-0.41805						1473
1474	-1.36039						1474
1475	0.228127						1475
1476	-0.50331						1476
1477	0.34031						1477
1478	0.313386						1478
1479	-0.754601						1479
1480	-1.51296						1480
1481	-0.660366						1481
1482	-0.992429						1482
1483	-0.611006						1483
1484	-0.821911						1484
1485	-1.2168						1485
1486	-0.575107						1486
1487	0.443519						1487
1488	-1.34244						1488
1489	-1.40975						1489
1490	0.403133						1490
1491	0.528778						1491
1492	0.349285						1492
1493	-0.759088						1493
1494	0.47493						1494
1495	0.74417						1495
1496	-0.646904						1496
1497	-0.516772						1497
1498	-0.920632						1498
1499	-0.328303						1499
1500	0.955075						1500
1501	1.81664						1501
1502	-0.0366264						1502
1503	-1.56232						1503
1504	-2.03349						1504
1505	-1.28411						1505
1506	-0.714214						1506
1507	-0.35074						1507
1508	-0.768063						1508
1509	0.183253						1509
1510	1.2288						1510
1511	-1.08218						1511
1512	1.83459						1512
1513	0.596088						1513
1514	-0.400101						1514
1515	-0.256506						1515
1516	0.766607						1516
1517	0.169791						1517
1518	0.443519						1518
1519	0.551215						1519
1520	-0.97448						1520
1521	1.45766						1521
1522	0.322361						1522
1523	0.210177						1523
1524	0.394158						1524
1525	0.255051						1525
1526	-2.029						1526
1527	-0.866784						1527
1528	0.76212						1528
1529	-1.41873						1529
1530	-0.97448						1530
1531	-1.145						1531
1532	0.035171						1532
1533	1.0179						1533
1534	-0.301379						1534
1535	-0.480873						1535
1536	1.15701						1536
1537	-0.198171						1537
1538	1.04482						1538
1539	-1.32898						1539
1540	0.672373						1540
1541	0.999949						1541
1542	0.591601						1542
1543	-1.27513						1543
1544	0.0935064						1544
1545	-0.794987						1545
1546	1.59228						1546
1547	0.430057						1547
1548	-0.175734						1548
1549	0.0531204						1549
1550	0.416595						1550
1551	-1.08218						1551
1552	0.681348						1552
1553	0.210177						1553
1554	-0.480873						1554
1555	0.035171						1555
1556	-0.117398						1556
1557	0.470443						1557
1558	0.74417						1558
1559	0.151842						1559
1560	-0.440487						1560
1561	0.519804						1561
1562	-0.126373						1562
1563	0.223639						1563
1564	-0.440487						1564
1565	-1.50847						1565
1566	-0.14881						1566
1567	0.735196						1567
1568	0.246076						1568
1569	-0.108424						1569
1570	-0.162272						1570
1571	1.42625						1571
1572	0.142867						1572
1573	-0.000727676						1573
1574	-0.90717						1574
1575	-1.25718						1575
1576	0.223639						1576
1577	0.219152						1577
1578	-0.561645						1578
1579	-0.561645						1579
1580	-0.646904						1580
1581	-1.71489						1581
1582	-1.81361						1582
1583	-1.71938						1583
1584	0.640962						1584
1585	-1.88092						1585
1586	0.618525						1586
1587	0.663398						1587
1588	0.775582						1588
1589	1.74485						1589
1590	0.811481						1590
1591	-0.952043						1591
1592	-0.0680378						1592
1593	1.99614						1593
1594	0.60955						1594
1595	0.021709						1595
1596	0.425569						1596
1597	-1.68348						1597
1598	-0.669341						1598
1599	0.214665						1599
1600	1.50253						1600
1601	0.685835						1601
1602	0.389671						1602
1603	-0.0859871						1603
1604	-0.368689						1604
1605	-0.750113						1605
1606	1.17944						1606
1607	-1.0014						1607
1608	1.12111						1608
1609	0.187741						1609
1610	-2.22196						1610
1611	-0.243044						1611
1612	0.219152						1612
1613	0.290949						1613
1614	-1.08666						1614
1615	-1.91682						1615
1616	-0.947556						1616
1617	-1.05076						1617
1618	0.237101						1618
1619	-0.162272						1619
1620	-0.786012						1620
1621	-1.60719						1621
1622	-0.301379						1622
1623	1.58779						1623
1624	0.681348						1624
1625	0.973025						1625
1626	1.7987						1626
1627	-0.171247						1627
1628	-0.467411						1628
1629	-1.06423						1629
1630	0.0890191						1630
1631	-0.63793						1631
1632	-0.0411137						1632
1633	-1.35142						1633
1634	-1.8899						1634
1635	-2.53607						1635
1636	-1.71938						1636
1637	0.869816						1637
1638	0.246076						1638
1639	0.34031						1639
1640	-0.0141897						1640
1641	2.49872						1641
1642	0.12043						1642
1643	1.08072						1643
1644	0.0620951						1644
1645	2.12627						1645
1646	-0.391126						1646
1647	-1.99759						1647
1648	-0.0904744						1648
1649	-0.678316						1649
1650	0.371721						1650
1651	-1.83156						1651
1652	0.865329						1652
1653	0.658911						1653
1654	-0.588569						1654
1655	0.187741						1655
1656	-1.1091						1656
1657	1.16598						1657
1658	2.00063						1658
1659							1659	1.56597
1660							1660	0.798442
1661							1661	-1.26068
1662							1662	0.521966
1663							1663	1.5082
1664							1664	1.03365
1665							1665	-0.311587
1666							1666	0.687026
1667							1667	0.538472
1668							1668	0.0886836
1669							1669	0.827327
1670							1670	-0.810894
1671							1671	-0.57981
1672							1672	0.856213
1673							1673	0.385792
1674							1674	0.0804306
1675							1675	1.39266
1676							1676	0.3404
1677							1677	0.237238
1678							1678	0.744797
1679							1679	-0.678846
1680							1680	0.823201
1681							1681	0.443563
1682							1682	-1.10388
1683							1683	0.101063
1684							1684	0.150581
1685							1685	1.53296
1686							1686	0.819074
1687							1687	-1.4505
1688							1688	-0.385864
1689							1689	-0.125894
1690							1690	0.0928101
1691							1691	-0.633454
1692							1692	-1.68984
1693							1693	-0.311587
1694							1694	0.0185331
1695							1695	-1.05436
1696							1696	0.0804306
1697							1697	-0.600442
1698							1698	-0.955321
1699							1699	-0.715984
1700							1700	-0.695352
1701							1701	-0.117641
1702							1702	-0.468394
1703							1703	-0.637581
1704							1704	-1.31845
1705							1705	0.35278
1706							1706	0.488954
1707							1707	0.810821
1708							1708	0.356906
1709							1709	-1.0296
1710							1710	-0.423003
1711							1711	-0.612822
1712							1712	-0.889297
1713							1713	0.455942
1714							1714	-0.443635
1715							1715	1.74341
1716							1716	-0.323967
1717							1717	0.472448
1718							1718	-0.088756
1719							1719	-1.41336
1720							1720	-1.27306
1721							1721	-0.501406
1722							1722	-0.200172
1723							1723	-0.365232
1724							1724	0.480701
1725							1725	1.79293
1726							1726	0.35278
1727							1727	0.971755
1728							1728	1.00064
1729							1729	1.01715
1730							1730	1.26474
1731							1731	1.33489
1732							1732	-0.257943
1733							1733	0.839707
1734							1734	0.959375
1735							1735	0.472448
1736							1736	0.571484
1737							1737	0.67052
1738							1738	0.554978
1739							1739	1.16157
1740							1740	0.389918
1741							1741	1.7888
1742							1742	1.55359
1743							1743	1.14094
1744							1744	-0.967701
1745							1745	-0.835653
1746							1746	-1.31433
1747							1747	-1.91267
1748							1748	-1.108
1749							1749	-1.04198
1750							1750	0.992387
1751							1751	-1.28957
1752							1752	-0.0268585
1753							1753	-0.468394
1754							1754	0.369286
1755							1755	-0.864538
1756							1756	-0.183666
1757							1757	1.49169
1758							1758	-0.905803
1759							1759	-0.711858
1760							1760	-1.01722
1761							1761	-0.934689
1762							1762	-0.542671
1763							1763	-0.538545
1764							1764	-1.5908
1765							1765	-1.42162
1766							1766	-0.666466
1767							1767	0.476575
1768							1768	-0.130021
1769							1769	-0.975954
1770							1770	-0.678846
1771							1771	-1.64032
1772							1772	-0.352852
1773							1773	-0.967701
1774							1774	-0.872791
1775							1775	0.142328
1776							1776	-0.513786
1777							1777	-1.62381
1778							1778	-0.394117
1779							1779	-0.835653
1780							1780	-0.0763765
1781							1781	0.50546
1782							1782	-0.509659
1783							1783	-1.33083
1784							1784	-0.505533
1785							1785	-0.769629
1786							1786	0.447689
1787							1787	-0.786135
1788							1788	-0.691225
1789							1789	-0.575683
1790							1790	-0.40237
1791							1791	-0.674719
1792							1792	-1.42574
1793							1793	-0.307461
1794							1794	-0.608695
1795							1795	-0.559177
1796							1796	-0.208425
1797							1797	1.45868
1798							1798	0.831454
1799							1799	-0.299208
1800							1800	0.154708
1801							1801	1.35965
1802							1802	0.84796
1803							1803	1.00477
1804							1804	-1.69396
1805							1805	0.0886836
1806							1806	0.542599
1807							1807	0.427057
1808							1808	0.109316
1809							1809	1.69802
1810							1810	0.868592
1811							1811	0.17534
1812							1812	0.443563
1813							1813	0.678773
1814							1814	-1.108
1815							1815	0.204226
1816							1816	1.66913
1817							1817	-0.89755
1818							1818	0.0267861
1819							1819	0.0597981
1820							1820	1.22347
1821							1821	-0.373485
1822							1822	-1.21529
1823							1823	0.162961
1824							1824	-0.831526
1825							1825	-1.53303
1826							1826	-0.740743
1827							1827	-0.456015
1828							1828	-0.373485
1829							1829	0.876845
1830							1830	0.101063
1831							1831	0.0804306
1832							1832	1.22347
1833							1833	-1.14101
1834							1834	-1.35972
1835							1835	1.49582
1836							1836	0.744797
1837							1837	-0.629328
1838							1838	-0.534418
1839							1839	-0.105262
1840							1840	0.195973
1841							1841	-0.220804
1842							1842	0.447689
1843							1843	-1.50415
1844							1844	0.0639246
1845							1845	-0.377611
1846							1846	-0.918183
1847							1847	0.827327
1848							1848	1.11206
1849							1849	0.707659
1850							1850	0.521966
1851							1851	0.266123
1852							1852	0.0804306
1853							1853	-0.427129
1854							1854	-0.57981
1855							1855	2.06528
1856							1856	0.282629
1857							1857	0.125822
1858							1858	0.814948
1859							1859	1.34727
1860							1860	0.295009
1861							1861	0.996514
1862							1862	1.9291
1863							1863	0.381665
1864							1864	0.319768
1865							1865	-2.56878
1866							1866	-0.23731
1867							1867	-1.41336
1868							1868	-1.33083
1869							1869	-1.28131
1870							1870	-0.493153
1871							1871	-0.047491
1872							1872	0.208352
1873							1873	-0.097009
1874							1874	0.579737
1875							1875	1.20697
1876							1876	0.579737
1877							1877	-1.08737
1878							1878	-2.90303
1879							1879	-0.922309
1880							1880	0.332147
1881							1881	0.27025
1882							1882	-0.786135
1883							1883	0.385792
1884							1884	0.150581
1885							1885	-0.4849
1886							1886	-0.555051
1887							1887	0.0267861
1888							1888	-0.736617
1889							1889	-3.74071
1890							1890	-1.15752
1891							1891	0.162961
1892							1892	0.567358
1893							1893	1.19871
1894							1894	0.629255
1895							1895	-0.0433645
1896							1896	-0.41475
1897							1897	-1.6527
1898							1898	-0.1424
1899							1899	1.05428
1900							1900	-0.406497
1901							1901	-0.522039
1902							1902	-0.1424
1903							1903	-1.07499
1904							1904	0.0556716
1905							1905	-1.41749
1906							1906	-1.28131
1907							1907	-0.233184
1908							1908	-0.806767
1909							1909	0.42293
1910							1910	1.31838
1911							1911	1.03778
1912							1912	-0.658213
1913							1913	-2.18502
1914							1914	-0.819147
1915							1915	-1.29782
1916							1916	0.451816
1917							1917	-0.105262
1918							1918	1.3679
1919							1919	-1.76412
1920							1920	-0.720111
1921							1921	0.0804306
1922							1922	0.575611
1923							1923	1.3679
1924							1924	1.48344
1925							1925	2.62236
1926							1926	0.237238
1927							1927	-0.253816
1928							1928	1.71453
1929							1929	1.9291
1930							1930	1.23172
1931							1931	-0.728364
1932							1932	1.64437
1933							1933	-0.134147
1934							1934	0.980008
1935							1935	-0.348726
1936							1936	-0.654087
1937							1937	-0.99246
1938							1938	-1.32258
1939							1939	0.513713
1940							1940	0.50546
1941							1941	0.0886836
1942							1942	0.84796
1943							1943	2.54808
1944							1944	0.447689
1945							1945	1.88784
1946							1946	0.843833
1947							1947	0.241364
1948							1948	1.12856
1949							1949	-0.583936
1950							1950	0.414677
1951							1951	1.40916
1952							1952	1.59486
1953							1953	1.23998
1954							1954	1.16157
1955							1955	1.82594
1956							1956	0.757177
1957							1957	1.51233
1958							1958	-1.37622
1959							1959	-0.872791
1960							1960	-0.427129
1961							1961	-0.468394
1962							1962	0.27025
1963							1963	0.00202705
1964							1964	-2.18502
1965							1965	0.699406
1966							1966	0.129949
1967							1967	1.59486
1968							1968	0.967628
1969							1969	-1.78887
1970							1970	-1.25243
1971							1971	1.05428
1972							1972	0.707659
1973							1973	-0.724237
1974							1974	0.76543
1975							1975	1.38028
1976							1976	3.2991
1977							1977	-0.336346
1978							1978	-1.58255
1979							1979	-0.848032
1980							1980	-0.736617
1981							1981	0.241364
1982							1982	-0.23731
1983							1983	-1.35147
1984							1984	-1.07499
1985							1985	-0.344599
1986							1986	-0.0763765
1987							1987	0.967628
1988							1988	0.802568
1989							1989	2.03639
1990							1990	1.35965
1991							1991	0.814948
1992							1992	-0.191919
1993							1993	-1.03785
1994							1994	-1.01722
1995							1995	-1.12038
1996							1996	-0.348726
1997							1997	0.134075
1998							1998	-1.0296
1999							1999	0.658141
2000							2000	1.62374

## Sheet: total
Rank	High	Low SASMI	Annual	Decadal	Speleothem	BDNP	MHS
	SASMI		Ice-core	Ice-core
1	1161	1979	1648	1325	1363	1889	1580
2	1800	1987	1994	1645	1364	1878	1579
3	1605	1480	1625	1993	1365	1404	1611
4	1167	1476	1641	1365	1366	1865	1577
5	1577	1344	1973	1945	1370	1635	1589
6	1316	1455	1795	1385	1367	1236	1891
7	1890	1877	1461	1335	1374	1243	1887
8	1894	961	1789	1975	1369	1403	1703
9	1066	1651	1952	1795	1359	1364	1757
10	1893	1495	1876	1355	1368	1610	1949
11	1576	1653	1946		1380	1425	1889
12	1610	1966	1740		1362	1913	1713
13	1155	1902	1758		1360	1964	1888
14	953	1084	1908		1379	1504	1822
15	1163	1481	1991		1371	1526	1826
16	1169	982	1545		1361	1647	1689
17	1730	1271	1640		1372	1615	1756
18	1325	909	1590		1872	1747	1956
19	1785	1602	1657		1986	1634	1955
20	1184	1492	1649		1873	1206	1851
21	1321	1976	1634		1987	1585	1873
22	1328	1112	1790		1396	1651	1696
23	1801	1931	1942		1876	1582	1760
24	1241	1474	1900		1373	1969	1699
25	1158	1468	1721		1875	1919
26	967	1456	1961		1643	1239
27	1575	1983	1880		1800	1405
28	1157	1663	1796		1642	1402
29	936	1200	1967		1985	1066
30	1879	1119	1947		1624	1583
31	1606	1436	1982		1874	1636
32	1535	1915	1888		1376	1581
33	1282	1473	1744		1377	1804
34	1871	1914	1976		1358	1692
35	1002	1459	1979		1615	1417
36	1283	1484	1567		1288	1597
37	1880	1055	1930		1859	1232
38	1658	1980	1710		1799	1897
39	971	1885	1792		1616	1310
40	1267	1419	1978		1375	1089
41	1367	1701			1797	1055
42	1252	1073			1871	1771
43	1875	1108			1293	1777
44	1164	1438			1295	1621
45	1186	1992			1625	1368
46	1166	1470			1401	1764
47	1366	1471			1403	1978
48	1735	1748			1856	1235
49	1140	1034			1667	1503
50	1886	1110			1294	1347
51	1887	1926			1858	1825
52	1862	1466			1287	1409
53	1521	1941			1292	1240
54	1574	1982			1857	1088
55	1125	1603			1378	1480
56	1223	1905			1402	1374
57	1960	1699			1860	1565
58	1320	1472			1668	1843
59	1171	1968			1798
60	1948	1920			1614
61		910			1648
62		1821			1662
63		1986			1397
64		1017			1611
65		1453			1297
66		1991			1630
67		1864			1381
68		908			1612
69		1008			1593
70		1600			1663
71		1965			1594
72		931			1647
73		1086			1988
74		1482			1296
75		1457			1299
76		920			1870
77		1209			1290
78		1444			1595
79		1032			1669
80		1343			1877
81					1291
82					1592
83					1384
84					1286
85					1354
86					1626
87					1343
88					1400
89					1356
90					1646
91					1670
92					1661
93					1923
94					1610
